# Supplementary material for: Transcriptomic and metabolomic analyses provide insight into the volatile compounds of citrus leaves and flowers
Source: BMC Plant Biol. 2020 Jan 6;20:7. doi: 10.1186/s12870-019-2222-z (PMC6945444; doi:10.1186/s12870-019-2222-z)
Supplement: Supplementary file 1 — Additional file 1: Table S1. Volatiles in citrus leaves (μg/g). U: undetectable. [file 12870_2019_2222_MOESM1_ESM.xls]

## Sheet: Table S1
Table S1 Volatiles in citrus leaves (µg/g).
			monoterpenes																			monoterpene alcohols															monoterpene aldehydes					monoterpene ketones					monoterpene oxides
Citrus germplasms	Abb.	Production areas	α-Thujene	α-Pinene	Camphene	Sabinene	β-Pinene	β-Myrcene	α-Phellandrene	β-thujene	3-Carene	γ-Terpinene	2-Carene	D-Limonene	Eucalyptol	cis-β-Ocimene	trans-β-Ocimene	Terpinolene	α-Terpinene	allo-Ocimene	Cosmene	cis-Sabinene hydrate	trans-Sabinene hydrate	linalool	Terpinen-4-ol	Terpineol	α-Terpineol	p-Menth-8-en-1-ol, cis	Terpineol, cis-β-	cis-Carveol	cis-Geraniol	Geraniol	trans-Geraniol	Cosmen-2-ol	Carvacrol	p-Mentha-1(7),8(10)-dien-9-ol	Citronellal	(R)-(+)-β-Citronellol	cis-Citral	β-Citral	α-Citral	p-Menth-1-en-3-one	Carvone	p-Menth-4(8)-en-3-one	p-Mentha-2,4(8)-diene	p-Menth-8-en-2-one	cis-Linalool oxide	trans-linalool oxide	Limonene oxide, cis-
C. hystrix
Nongxianghonghedayicheng	NXH	Ruili, Yunnan	U	U	U	5.08±0.43	U	278.21±6.02	U	U	33.95±1.86	U	U	41.18±1.46	16.76±2.44	113.9±4.93	787.93±15.94	24.81±2.99	U	6.35±0.06	U	U	U	95±1.6	U	U	14.17±0.82	U	U	U	U	U	495.09±18.22	U	U	U	9526.35±484.67	333.59±27.24	U	50.9±3.02	359.56±9.77	U	U	9.27±0.89	U	U	U	U	U
Baihuahonghedayicheng	BHH	Ruili, Yunnan	3.56±0.23	22.1±2.38	U	45.95±4.77	206.63±18.7	160.01±12.29	U	U	23.82±1.02	U	U	34.79±3.94	22.42±2.18	59.64±4.97	603.36±37.31	U	18.35±1.14	3.77±0.19	U	13.53±4	U	65.66±4.31	U	U	16.35±2.6	U	U	U	U	U	849.33±59.6	U	U	U	3395.42±96.63	87.04±6.98	U	2.6±0.72	42.9±2.95	U	U	6.63±0.49	U	U	U	U	U
Zihuahonghedayicheng	ZHH	Ruili, Yunnan	5.86±0.04	58.02±2.41	5.78±0.21	101.55±2.97	502.9±29.06	300.02±9.99	4.34±0.99	U	41.13±1.26	2.39±0.14	U	71.46±0.53	4.41±0.51	74.11±0.65	831.98±36.71	28.82±0.45	U	4.51±0.32	U	U	U	73.13±2.49	U	U	30.35±1.18	7.95±1.55	U	U	36.29±0.54	U	937.77±95.88	U	U	U	119.21±3.33	U	U	2009.64±46.25	2941.87±135.95	U	U	6.95±0.63	U	U	U	U	U
Honghedayicheng	HHD	Beibei, Chongqing	U	15.91±4.48	U	36.87±10.56	U	349.09±103.23	9.49±3.57	U	14.53±3.58	U	U	1818.57±353.47	U	41.15±13.28	607.43±160.13	11.32±2.21	U	U	U	U	U	205.36±62.58	U	U	14.42±3.71	U	U	U	U	U	418.69±108.1	U	U	U	417.92±111.51	U	U	1928.35±413.83	2501.21±598.01	U	U	U	U	U	U	U	U
C.ichangensis
Ichangensis No.4	IC4	Beibei, Chongqing	U	0.75±0.13	U	U	U	19.06±2.35	2.21±0.24	8.99±0.79	U	U	U	4.16±0.56	U	401.21±29.95	1030.67±42.63	U	U	20.92±2.69	U	U	U	93.55±3.48	2.78±0.55	U	U	U	U	U	U	U	U	U	U	U	U	U	U	U	U	2.49±0.4	U	U	U	U	U	U	U
Ichangensis 2586	IC2	Beibei, Chongqing	U	U	U	U	U	5.71±6.37	U	U	14.98±8.92	U	U	17.72±6.69	U	68.06±104.9	249.73±161.37	U	U	8.36±1.96	U	U	U	247.25±205.91	U	U	U	U	U	U	U	U	U	U	U	U	U	U	U	U	U	U	U	U	U	U	U	U	U
Ichangensis 6-3	IC6	Beibei, Chongqing	5.39±0.4	15.59±1.25	U	12.39±14.52	U	179.12±21.12	75.48±3.82	255.13±14.65	U	U	U	77.6±8.25	U	308.01±27.46	1103.79±58.82	2.97±0.34	4.38±3.1	16.41±1.83	U	U	U	66.16±5.72	U	U	U	U	U	U	U	U	U	U	U	U	U	U	U	U	U	U	U	U	U	U	U	U	U
Ichangensis huaihua	ICH	Beibei, Chongqing	U	268.75±12.13	U	2.52±0.49	25.48±0.97	28.76±1.47	6.93±0.27	U	20.73±1.08	U	U	21.49±1.42	U	427.4±19.67	1247.41±58.2	U	U	26.35±1.35	U	U	U	121.32±16.28	U	U	U	U	U	U	U	U	U	2.76±0.72	U	U	U	U	U	U	U	U	U	U	U	U	U	U	U
Ichangensis	IC	Beibei, Chongqing	0.37±0.19	0.64±0.03	U	U	U	14.5±0.24	1.82±0.03	7.3±0.1	U	U	U	3.57±0.12	U	301.05±2.89	843.21±10.54	U	U	U	U	U	U	103.34±6.96	U	U	U	1.45±0.16	U	U	U	U	U	U	U	U	U	U	U	U	U	2.2±0.01	U	U	U	U	U	U	U
Ichangensis chuihua	ICC	Beibei, Chongqing	U	1.22±0.18	U	U	U	8.82±1.84	4.17±0.5	U	16.32±1.98	U	U	7.81±1.5	U	150.74±22.89	374.23±50.68	U	U	8.35±1.05	U	U	U	7.04±1.04	U	U	U	U	U	U	U	U	U	U	U	U	U	U	U	U	U	U	U	U	U	U	U	U	U
Ichangensis baihua	ICB	Beibei, Chongqing	155.63±18.57	340.15±38.5	4.26±0.41	23.29±6.98	270.08±30.3	76.69±8.98	U	U	U	34.3±4.06	U	552.52±59.7	U	155.35±17.74	868.06±92.25	97.26±10.58	U	6.52±0.57	U	U	U	49.01±4.51	1.22±0.38	U	U	U	U	U	U	U	U	U	U	U	U	U	U	U	U	U	U	U	U	U	U	U	U
Ziyang xiangcheng	ZYX	Beibei, Chongqing	107.18±9.41	213.56±18	2.16±0.08	19.02±1.08	165.64±13.29	442.24±32.34	7.52±0.33	U	9.74±0.81	38.03±2.98	U	237.19±17.45	U	18.08±1.53	166.13±14.62	84.82±7.02	U	U	U	U	U	198.58±8.21	U	U	U	U	U	U	U	U	U	U	U	U	U	U	U	U	U	U	U	U	U	U	U	U	U
Guanxian xiangcheng No.3	GX3	Beibei, Chongqing	128.95±1.84	427.14±15.85	6.47±0.07	2022.36±261.5	56.21±3.03	182.67±6.61	85.51±0.85	U	U	50.74±0.59	U	707.52±26.48	U	23.99±0.22	290.68±5.99	124.61±1.46	U	U	U	U	U	10.33±0.87	U	U	U	U	U	U	U	U	U	U	U	U	U	U	U	U	U	U	U	U	U	U	U	U	U
Qianjiang xiangcheng No.3	QJ3	Beibei, Chongqing	106.28±12.65	364.21±37.64	7.85±0.75	1766.85±68.08	49.48±2.43	152.97±13.66	91.28±10.45	U	U	48.82±5.85	U	867.57±71.89	U	24.71±2.85	300.87±29.61	106.63±11.15	U	2.5±0.46	U	U	5±0.61	79.22±9.73	U	U	4.44±0.25	U	U	U	U	U	U	U	U	U	U	U	U	U	U	U	U	U	U	U	U	U	2.43±0.29
C. aurantium
Morocco sour orange	MSO	Beibei, Chongqing	U	17.78±1.84	U	27.29±2.05	206.24±20.32	29.99±13.14	U	U	U	U	U	14.15±2.06	U	8.76±3.36	92.91±13.15	U	U	U	U	U	U	159.58±14.82	U	U	U	U	U	U	U	U	U	U	U	U	2.56±0.31	U	U	U	U	U	U	U	U	U	U	U	U
Brazil sour orange	BSO	Beibei, Chongqing	0.17±0.01	2.19±0.31	U	4.72±0.54	24.04±3.11	2.66±0.31	U	U	U	0.29±0.04	U	4.38±0.77	U	0.87±0.1	18.14±2.73	0.28±0.04	U	U	U	U	U	768.2±81.97	U	U	U	U	U	U	U	U	U	U	U	U	0.92±0.25	U	270.87±1.11	U	1.01±0.31	U	U	U	U	U	U	U	U
Daidai sour orange	DDS	Beibei, Chongqing	U	7.91±0.36	U	12.66±0.66	77.66±4.37	8.05±1.01	U	U	U	U	U	5.51±0.43	U	2.6±0.29	31.84±1.53	U	U	U	U	U	U	307.02±54.92	U	U	U	U	U	U	U	U	U	U	U	U	U	U	U	U	U	U	U	U	U	U	U	U	U
Defuniyasuancheng	DSO	Beibei, Chongqing	U	20.99±1.4	U	44.72±1.52	197.98±9.98	44.56±6.34	U	U	5.97±0.27	U	U	36.52±0.85	11.95±0.74	12.39±1.96	164.58±6.71	9.44±12.58	U	U	U	U	U	2278.25±34.3	U	U	11.21±15.2	U	U	U	7.46±0.9	U	U	U	U	U	10.65±14.85	U	U	54.89±0.47	74.11±0.76	U	U	U	U	U	U	U	U
Goutoucheng	GTC	Beibei, Chongqing	37.09±7.91	300.71±56.58	16.81±3.53	433.84±84.3	2177.03±187.53	44.13±9.25	7.38±1.69	62.64±13.77	U	10.87±2.57	U	261.3±52.42	27.63±3.98	14.15±3.29	537.58±96.13	35.64±7.4	U	U	U	U	U	906±111.59	U	35.16±7.17	U	16.84±3.28	U	U	U	U	U	U	U	U	36.23±8.41	U	5.31±1.21	U	9.9±2.6	U	U	U	U	U	15.42±2.8	U	U
Xingshan sour orange	XSO	Beibei, Chongqing	U	1.34±0.09	U	2.34±0.05	14.1±1.09	1.32±0.2	U	U	U	U	U	0.85±0.03	U	0.43±0.06	5.97±0.1	U	U	U	U	U	U	28.65±3.46	U	U	U	U	U	U	U	U	U	U	U	U	U	U	U	U	U	U	U	U	U	U	U	U	U
Wanmucheng	WMC	Beibei, Chongqing	50.44±0.18	123.99±1.38	1.94±0.09	33.06±0.46	217.1±4.62	33.54±1.98	6.99±9.5	U	U	3.87±0.4	U	223.44±7.88	U	19.16±1.02	500.3±12.18	20.33±1.84	U	4.48±6.52	U	U	U	260.74±15.55	U	U	U	U	U	U	U	U	U	U	U	U	U	U	U	U	U	U	U	U	U	U	2.3±0.32	U	U
Xiaoyu sour orange	XYS	Beibei, Chongqing	U	15.68±4.18	U	29.24±8.16	175.62±41.77	16.27±4.83	U	U	5.11±6.41	U	U	9.96±4.21	U	32.08±46.6	187.47±182.18	U	U	U	U	U	U	357.41±89.6	U	U	U	U	U	U	U	U	U	U	U	U	U	U	U	U	U	U	U	U	U	U	U	U	U
C. medica
Nanchuan citron	NCC	Beibei, Chongqing	U	10.18±0.42	U	6.79±0.12	1.29±0.2	62.88±3.12	U	U	2.78±0.06	U	U	1484.1±72.37	U	12.35±0.72	18.5±0.85	U	1.84±0.12	U	U	U	U	47.99±3.68	U	U	U	U	U	U	34.91±2.25	U	U	U	U	U	244.55±12.12	31.27±1.6	U	601.68±13.63	787.39±10.58	U	U	U	U	U	U	U	1.65±0.06
Muli citron	MLC	Beibei, Chongqing	141.55±117.44	70.83±111.68	1.75±0.09	179.9±5.19	8.17±1.59	121.21±3.62	460.95±19.19	U	5.26±0.08	U	U	2369.05±180.71	U	60.16±2.44	397.07±19.1	8.14±0.16	U	3.12±0.15	U	U	U	48.05±1.13	U	U	32.79±0.5	U	U	U	U	14.97±0.65	U	U	U	U	305.11±9.46	U	U	957.2±50.35	1234.06±59.46	U	U	U	U	U	U	U	U
Citron	CY	Beibei, Chongqing	0.35±0.05	6.11±1.1	U	U	0.63±0.16	34.11±6.23	0.55±0.08	1.22±0.24	U	U	U	943.83±121.8	U	5.02±0.89	7.62±1.4	0.9±0.15	U	U	U	U	U	20.9±4.03	U	4.48±0.93	U	U	U	U	U	28.69±6.21	U	U	U	U	301.41±44.37	U	561.04±79.82	U	743.46±94.65	U	U	U	U	21.57±4.01	U	U	3.75±1.04
Yuanjiang citron	YJC	Beibei, Chongqing	2.24±1.3	17.61±10.13	U	33.26±19.25	3.87±2.3	67.39±40	1.22±0.69	U	2.1±1.15	U	U	1572.38±904.34	U	31.28±18.05	47.13±27.37	U	U	1.22±0.6	U	U	U	34.86±19.88	U	U	11.39±6.15	U	U	U	U	U	21.58±12.67	U	U	U	152.48±85.98	U	U	706.54±543.94	988.4±562.43	U	U	U	2.21±1.15	U	U	U	0.99±0.48
Danna citron	DNC	Beibei, Chongqing	0.48±0.05	15.48±3.15	U	20.43±3.98	2.36±0.61	81.82±16.24	1.6±0.36	U	U	U	U	2044.6±156.56	U	59.13±11.18	89.22±17.01	1.62±0.33	U	U	U	U	U	187.84±31.92	U	11.35±2.17	U	U	U	U	U	U	U	U	U	U	86.09±16.83	U	1227.89±112.73	U	1697.15±194.63	U	U	U	U	U	U	U	U
Finger citron	FGC	Beibei, Chongqing	U	15.24±10.77	U	21.16±2.71	10.6±10.17	67.4±54.63	U	U	5.91±3.58	U	U	1292.56±1116	U	723.26±1159.37	74.85±15.44	8.49±7.46	U	U	U	U	U	38.08±29.72	U	U	16.81±3.91	U	U	U	130.04±136.22	65.26±5.88	U	U	U	U	30.31±19.27	U	U	1508.88±93.53	1894.09±67.61	U	U	U	U	U	U	U	5.11±1.14
Red Limonia	RL	Beibei, Chongqing	10.66±1.23	80.31±2.32	U	1016.48±51.87	10.05±1.32	163.05±6.01	7.09±1.82	U	U	U	U	1981±158.78	U	U	444.15±7.68	3.93±0.37	U	8.5±0.27	U	U	5.24±0.11	267.78±8.41	U	U	57.34±3.71	69.97±5.14	U	U	U	U	7.1±1.39	U	U	6.48±1.36	792.11±14.21	34.13±3.21	U	132.18±8.92	122.15±8.24	U	U	U	U	U	U	U	9.83±0.97
Limonia	LIM	Beibei, Chongqing	19.65±2.93	255.56±34.26	14.67±2.19	649.74±97.08	1521.88±486.93	138.49±18.43	U	U	U	U	U	2288.98±360.83	1299.07±1292.55	102.22±12.36	416.83±41.2	6.17±0.74	U	37.45±4.86	U	40.81±3.9	U	134.82±12.05	U	U	282.75±25.71	U	20.52±1.65	U	7.31±1.08	U	16.29±1.95	U	U	U	882.37±79.06	40.95±4.87	U	508.88±43.78	584.94±49.25	U	U	U	U	U	U	U	10.13±2.02
Lime	LIE	Beibei, Chongqing	17.06±1.56	236.83±18.86	12.27±0.61	558.17±43.66	1205.97±55.03	130.42±6.79	U	U	3.63±0.03	U	U	1889.4±76.36	22.12±0.19	97.4±3.24	373.72±9.16	U	U	23.9±0.61	2.17±2.52	16.89±0.06	U	102.51±0.4	U	4.73±0.07	89.39±1.14	U	6.01±0.34	5.17±0.09	U	U	11.19±0.18	U	U	U	1425.41±20.38	249.34±5.27	U	32.22±0.31	33.16±0.05	U	U	U	U	U	U	U	14.54±0.9
C. sinensis
Newhall navel orange	NNO	Wuhan, Hubei	7.88±1.07	39.45±5.81	U	517.39±53.04	3.84±0.61	107.06±12.84	17±2.32	U	332.05±34.03	U	2.48±0.26	413.53±46.71	U	18.36±2.29	551.46±41.11	43.13±4.67	U	U	U	15.61±0.51	U	171.09±12.89	4.3±0.22	5.35±0.47	U	U	U	U	U	U	7.63±0.68	U	U	U	544.72±24.85	43.7±3.68	U	170.12±10.45	193.61±12.63	U	U	U	4.6±0.44	U	U	U	3.82±0.32
Seika navel orange	SNO	Wuhan, Hubei	8.05±0.68	58.31±5.55	U	908.36±51.46	8.24±0.69	80.27±3.59	12.47±0.57	U	165.64±8.27	U	1.65±0.03	80.94±2.66	U	4.07±0.1	142.25±3.17	22.04±0.51	U	U	U	5.76±0.29	U	121.76±4.33	1.74±0.07	U	U	U	U	U	U	2.74±0.32	U	U	U	U	76.49±1.36	4.31±0.17	U	54.4±2.45	56.84±2.29	U	U	U	2.45±0	U	U	U	U
Lanelate navel orange	LNO	Wuhan, Hubei	11.53±0.38	83.69±3.75	2.64±0.01	1181.3±46.17	13.53±0.97	110.63±4.01	16.12±0.29	U	173.49±2.39	U	3.12±0.22	102.12±4.52	U	5.44±0.14	194.18±4.74	30.07±0.51	U	U	U	33.13±0.25	U	348.95±2.73	5.12±0.14	U	7.57±0.18	U	2.88±0.02	U	U	3.85±0.02	U	U	U	U	122.93±3.98	4.55±0.04	U	98.38±0.25	111.36±2	U	U	U	3.08±0.09	U	U	U	U
C. grandis
Chandler pummelo	CHP	Beibei, Chongqing	U	22.98±3.47	U	40.63±7.17	265.12±33.59	2.53±0.25	U	U	5.62±0.66	U	U	22.5±5.28	U	0.97±0.18	33.05±4.15	U	U	U	U	U	U	U	U	U	U	U	U	U	U	U	U	U	U	U	U	U	U	U	U	U	U	U	U	U	U	U	U
Ni800 pummelo	N800	Beibei, Chongqing	U	33.89±2.02	U	69.1±4.05	379.92±17.89	5.12±0.29	U	U	U	U	U	34.35±1.25	U	4.58±0.26	183.93±8.24	U	U	U	U	U	U	9.04±0.38	U	U	U	U	U	U	U	U	U	U	U	U	8.28±0.42	U	U	U	U	U	U	U	U	U	U	U	U
Shatian pummelo	STP	Guangzhou, Guangdong	1.16±0.06	22.48±1.42	1.47±0.16	38.31±1.4	252.47±10.96	16.31±0.46	U	U	U	U	U	51.28±15.82	U	10.82±0.8	185.72±8.31	U	U	U	U	1.18±0.01	U	55.95±4.21	U	U	U	U	U	U	U	8.8±0.82	U	U	U	U	57.22±5.2	U	U	299.66±8.85	345.97±6.51	U	U	U	U	U	U	U	U
Thai pummelo	TP	Wuhan, Hubei	U	46.21±7.83	U	76.55±9.44	449.81±62.82	7.61±1.23	20.12±4.34	U	U	U	U	118.82±24.26	U	4.21±0.65	165.68±26.58	U	U	U	U	U	U	26.52±2.99	U	U	U	U	U	U	U	U	1.64±0.02	U	U	U	9.09±1.83	U	U	14.96±0.91	18.35±1.74	U	U	U	U	U	U	U	U
Wanbai pummelo	WBP	Wuhan, Hubei	U	8.58±0.09	U	15.06±0.46	98.02±0.93	5.85±0.13	U	U	U	U	U	10.11±0.1	U	2.02±0.02	22.99±0.48	U	U	U	U	U	U	U	U	U	U	U	U	U	U	U	U	U	U	U	U	U	U	U	U	U	U	U	U	U	U	U	U
Low-acid pummelo	LAP	Wuhan, Hubei	U	20.42±0.93	U	44.07±2.64	164.64±5.19	25.06±2.51	13.89±1.73	U	190.89±19.86	U	U	44.6±6.96	U	5.64±0.51	154.24±9.97	31.25±1.14	U	U	U	U	U	8.57±0.66	U	U	U	U	U	U	U	U	3.76±0.68	U	U	U	22.32±1.75	U	U	94.63±4.91	118.13±7.38	U	U	U	U	U	U	U	U
Zipi pummelo	ZPP	Wuhan, Hubei	2.54±0.19	58.86±2.97	4.19±0.18	93.87±2.92	699.26±47.47	5.44±0.42	U	U	U	U	U	38.17±1.98	U	8.04±0.41	119±5.86	U	U	U	U	U	U	9.94±0.44	U	U	U	U	U	U	U	U	U	U	U	U	1.18±0.19	U	U	U	U	U	U	U	U	U	U	U	U
Fenghuang pummelo	FHP	Wuhan, Hubei	U	8.75±1.15	U	15.85±1.93	98.76±12.84	2.44±0.34	U	U	U	U	U	9.07±2.59	U	3.21±0.38	71.42±7.95	U	U	U	U	U	U	U	U	U	U	U	U	U	U	U	U	U	U	U	2.62±0.12	U	U	3.73±0.17	3.86±0.15	U	U	U	U	U	U	U	U
Kaopan pummelo	KPP	Wuhan, Hubei	23.53±0.32	57.18±0.76	U	3.43±0.15	45.58±0.55	13.38±0.05	9.88±14.08	U	U	U	U	29.97±21.67	U	52.94±83.23	294.99±260.86	22.57±0.46	U	U	U	U	U	5.69±0.22	U	U	U	U	U	U	U	U	6±0.32	U	U	U	26.42±1.44	U	U	43.12±2.43	51.15±2.74	U	U	U	U	U	U	U	U
HB pummelo	HBP	Wuhan, Hubei	U	2.2±0.24	U	3.57±0.73	18.07±2.51	U	U	U	U	U	U	4.54±1.25	U	U	7.27±0.91	U	U	U	U	U	U	U	U	U	U	6.1±1.14	U	U	U	U	U	U	U	U	U	U	U	U	U	U	U	U	U	U	U	U	U
Huanong Red pummelo	HNP	Wuhan, Hubei	U	10.94±1.55	U	24.48±2.63	119.32±15.9	11.64±1.63	1.85±1.6	U	U	U	U	11.15±5.99	U	1.84±1.61	86.16±11.14	5.72±0.74	U	U	U	U	U	129.73±20.29	U	U	U	U	U	U	17.52±2.95	U	U	U	U	U	848.2±48.92	U	U	U	U	U	U	U	U	U	U	U	U
Star ruby grapefruit	SRG	Wuhan, Hubei	3.8±0.25	26.03±2	1.29±0.29	577.73±29.69	25.64±9.75	29.82±1.7	U	U	U	U	U	27.37±1.55	U	2.71±0.14	93.04±5.09	U	U	U	U	5.53±0.52	U	117.87±6.5	U	U	U	U	U	U	U	U	U	U	U	U	10.67±0.56	U	U	U	U	U	U	U	U	U	U	U	U
Citrus reticulata
Niedu wild tangerine	NDP	Beibei, Chongqing	221.36±26.5	682.43±85.7	36.82±4.17	U	2379.32±769.25	115.67±10.68	15.15±1.05	U	30.67±3	U	83.23±8.62	909.08±83.68	U	U	1259.63±126.69	125.41±92.59	U	U	U	U	U	2768.18±2326.78	20.58±7.72	U	155.4±144.95	29.81±1.49	U	U	U	U	U	24.8±2.71	U	U	U	U	U	U	U	U	U	U	U	U	72.65±116.24	U	U
Tu tangerine	TJ	Beibei, Chongqing	154.31±15.36	313.52±29.46	3.34±0.43	16.27±14.33	264.69±34.46	68.81±5.46	6.27±0.66	U	U	U	U	651.23±45.69	U	32.2±2.58	642.49±44.16	U	135.21±13.29	1.85±0.32	U	U	15.67±0.92	1750.1±83.55	U	U	U	11.27±1.22	U	U	U	U	U	U	U	U	U	U	U	U	U	U	U	U	U	U	U	U	3.69±0.81
Guoqing No.1	GQ1	Wuhan, Hubei	37.5±4.9	84.92±12.37	U	23.59±2.6	158.69±13.95	13.55±1.63	1.78±0.28	U	U	U	8.6±3.04	78.97±6.2	U	1.16±0.17	46.99±8.76	U	26.77±3.29	U	U	U	U	68.31±53.28	U	U	U	U	U	U	U	U	U	U	U	U	U	U	U	U	U	U	U	U	U	U	U	U	U
mangshanyegan	MSY	Wuhan, Hubei	U	9.06±1.39	U	14.64±1.56	110.76±15.76	416±63.56	U	U	U	U	U	56.57±6.45	U	U	26.78±4.4	6.13±4.3	U	U	U	U	U	10.14±1.06	U	U	U	U	U	U	U	4.83±0.58	U	U	U	U	1514.24±193.25	U	U	23.88±5.73	47.94±13.79	U	U	U	U	U	U	U	U
Shatang tangerine	STJ	Guangzhou, Guangdong	51.28±11.1	339.77±63.16	U	U	1669.56±1410.74	347.63±43.98	U	U	U	U	U	273.43±22.74	U	U	849.94±52.05	16.18±1.48	U	U	U	U	64.97±0.84	781.85±39.04	U	U	U	U	U	U	U	U	U	U	U	U	U	U	U	U	U	U	U	U	U	U	U	U	U
Red tangerine	RT	Wuhan, Hubei	52.06±12.98	82.78±47.36	U	130.77±209.83	51.03±37.8	40.96±32.68	3.39±1.19	U	U	U	U	972.24±838.61	U	53.73±38.22	245.9±209.1	117.65±83.19	U	U	U	U	U	U	U	U	U	U	U	5.53±6.37	U	U	U	U	U	U	U	U	U	U	U	U	U	U	U	U	U	U	18.6±8.88
Yaoxianggan	YXG	Beibei, Chongqing	61.22±8.11	561.53±67.87	13.18±1.98	3205.68±547.09	189.85±17.85	838.03±63.15	29.31±8.11	U	7.4±0.39	U	4.11±0.52	9553.6±463.75	U	54.57±2.67	787.92±34.4	14.24±0.51	U	175.76±8.19	U	138.78±4.23	U	2347.05±95.28	8.68±0.23	U	128.33±6.58	U	U	U	50.94±9.69	U	435.15±12.96	U	U	U	639.98±29.38	96.36±6.88	U	174.02±7.15	306.7±12.24	U	U	U	U	U	U	U	24.95±0.53
India sour orange	IST	Beibei, Chongqing	50.92±8.05	349.32±52.13	11.17±1.32	2759.91±213.01	50.16±4.11	371.81±45.94	15.8±2.18	U	2.69±0.13	4.72±0.47	U	279.3±30.97	U	31.75±3.92	730.51±70.95	10.3±5.61	U	U	U	242.43±17.02	U	1875.53±142.82	19.46±1.59	U	129.53±10.61	U	U	U	U	U	U	5.54±0.45	U	U	U	U	U	U	U	U	U	U	U	U	6.98±4.54	10.17±5.57	U
India wild tangerine	IWT	Beibei, Chongqing	4.3±3.85	22.56±2.97	1.47±0.39	47.54±6.37	206.37±24.07	14.11±2.88	11.08±3.18	U	U	U	U	64.64±9.94	U	57.25±7.58	231.3±25.42	U	U	U	U	U	U	17.57±1.67	U	U	U	U	U	U	U	U	U	4.54±0.56	U	U	5.96±1.01	U	U	U	U	U	U	U	U	U	817.46±125.56	530.98±96.58	U
Chachi	CZG	Guangzhou, Guangdong	163.18±9.02	351.71±17.68	U	26.73±2.73	299.24±13.68	80.71±3.5	7.04±0.35	U	U	38.69±2.04	U	944.85±14.92	U	15.76±0.43	47.44±1.56	124.55±6.26	U	U	U	7.19±0.56	U	3.4±0.18	9.75±0.27	U	10.23±0.49	U	5.73±0.38	U	U	U	U	U	U	U	1.95±0.4	U	U	U	U	U	U	U	U	U	U	U	U
Cupigoushigan	CPG	Beibei, Chongqing	378.18±26.13	694.35±55.23	7.34±1.15	62.23±8.12	597.74±97.31	641.19±51.46	146.52±10.5	U	U	U	U	481.96±26.65	U	689.47±59.02	45.92±2.52	16.24±0.66	345.88±18.02	U	U	623.1±48.37	43.9±1.67	3812.39±108.21	29.1±3.23	U	103.78±4.37	U	U	U	U	U	U	6.76±0.5	3.79±0.49	1.86±1.69	U	U	U	U	U	U	U	U	U	U	28.07±2.35	U	U
Damaliu	DML	Beibei, Chongqing	20.15±1.93	155.38±13.92	4.82±0.41	1550.52±70.14	24.26±1.55	249.04±15.41	8.99±0.68	U	2.5±0.17	U	U	2287.54±112.8	U	127.27±7.4	800±48.5	6.21±0.71	U	7.81±0.36	U	101.4±2.62	4.7±1.06	33.03±2.46	2.75±0.44	U	80.76±4.41	U	U	U	14.18±1.37	U	9.24±0.9	U	U	U	363.96±32.2	12.63±0.89	U	436.86±18.97	519.09±18.63	U	U	U	U	U	U	U	10.61±1.5
Mangshan tangerine	MST	Beibei, Chongqing	869.59±1041.27	95.6±143.49	U	U	1920.52±531.4	49.73±2.92	30.59±2.04	U	277.72±21.44	U	U	399.85±26.91	U	62.93±4.52	536.27±35.31	42.82±3.23	U	4.39±0.46	U	U	U	2735.62±220.99	6.36±0.32	U	53.07±1.66	27.55±2.97	U	U	U	U	U	13.84±0.86	U	U	U	U	U	U	U	2.53±0.32	1.49±0.16	U	U	U	U	U	2.72±0.2
Wulong sour orange	WLS	Beibei, Chongqing	18.49±0.7	150.64±7.91	6.88±0.05	1504.86±78.33	356.78±11.41	148.95±0.7	U	U	U	U	U	384.64±6.79	8.68±0.5	26.64±0.38	558.07±9.09	4.61±0.26	U	133.49±3.58	10.62±0.07	90.47±1.09	13.91±0.06	2043.76±1.65	6.78±0.01	U	U	U	U	U	U	U	U	8.85±0.94	U	U	U	U	U	U	U	U	U	U	U	U	4.76±0	4.64±0.04	U
Xipigoushigan	XPG	Beibei, Chongqing	155.85±24.1	420.4±53.38	15.49±2.7	U	1551.92±112.6	67.98±10.62	5.96±1.17	U	U	U	U	309.31±24.1	26.64±10.31	14.29±2.5	255.01±35.5	32.39±7.03	U	U	U	3.67±0.63	U	1238.42±102.5	12.59±2.25	U	84.01±12.06	U	23.86±3.15	U	U	U	U	11.78±1.69	U	U	U	U	U	U	U	U	U	U	U	U	129.61±19.69	169.86±24.08	U
Others
Poncirus trifoliata	TRI	Wuhan, Hubei	U	54.41±1.84	U	39.35±1.23	U	433.9±7.56	190.39±5.23	U	U	U	U	531.38±9.57	U	2.31±0.4	23.81±18.94	U	U	U	U	U	U	13.36±1.26	U	U	U	U	U	U	U	6.08±1.2	U	U	U	U	2.57±0.75	U	U	U	U	U	U	U	U	U	U	U	U
U: Undetectable
[truncated: 149 more columns]
