# Supplementary material for: Transcriptomic and metabolomic analyses provide insight into the volatile compounds of citrus leaves and flowers
Source: BMC Plant Biol. 2020 Jan 6;20:7. doi: 10.1186/s12870-019-2222-z (PMC6945444; doi:10.1186/s12870-019-2222-z)
Supplement: Supplementary file 2 — Additional file 2: Table S2. Fifty-seven standards used in volatile compound determination. aSigma, Sigma-Aldrich (St. Louis, MO); Alfa, Alfa Aesar Co. Ltd. (Heysham, UK). [file 12870_2019_2222_MOESM2_ESM.xls]

## Sheet: Table S2
Table S2: Fifty-seven standards used in volatile compound determination.
No.	Compound	Sourcea	No.	Compound	Sourcea
1	α-terpinene	sigma	30	geraniol	Alfa
2	hexanal	sigma	31	benzyl cyanide	sigma
3	(E)-2-hexenal	sigma	32	(-)-borneol	sigma
4	decanal	sigma	33	trans-β-ocimene	sigma
5	2-dodecenal	sigma	34	α-phellandrene	sigma
6	α-thujene	sigma	35	(E)-2-hexen-1-ol	sigma
7	α-pinene	sigma	36	cis-sabinene hydrate	sigma
8	camphene	sigma	37	cis-linalool oxide	sigma
9	sabinene	sigma	38	trans-linalool oxide	sigma
10	β-pinene	Alfa	39	cis-limonene oxide	sigma
11	β-myrcene	sigma	40	trans-limonene oxide	sigma
12	terpinolene	sigma	41	linalyl acetate	sigma
13	γ-terpineol	sigma	42	carveol acetate	sigma
14	octanal	sigma	43	(+)-valencene	sigma
15	citronellal	sigma	44	(E,E)-cosmene	sigma
16	hexyl acetate	sigma	45	nerol acetate	Alfa
17	o-cymene	sigma	46	caryophyllene	sigma
18	D-limonene	Alfa	47	(E,E)-2,4-hexadienal	sigma
19	cis-β-ocimene	sigma	48	α-terpineol acetate	sigma
20	α-terpineol	Alfa	49	citronellol acetate	sigma
21	γ-terpinene	sigma	50	(R)-(+)-β-citronellol	sigma
22	nerol	sigma	51	trans-α-bisabolene	sigma
23	nerolidol	sigma	52	(±)-trans-nerolidol	sigma
24	(-)-carvone	sigma	53	caryophyllene oxide	sigma
25	terpinolene	sigma	54	(Z,E)-farnesol	sigma
26	linalool	Alfa	55	cis,trans-farnesal	sigma
27	undecane	sigma	56	trans,trans-farnesal	sigma
28	nonanal	sigma	57	δ-eIemene	sigma
29	α-citral	sigma
asigma, Sigma-Aldrich (St. Louis, MO); Alfa, Alfa Aesar Co. Ltd. (Heysham, UK).
