# Supplementary material for: Transcriptomic and metabolomic analyses provide insight into the volatile compounds of citrus leaves and flowers
Source: BMC Plant Biol. 2020 Jan 6;20:7. doi: 10.1186/s12870-019-2222-z (PMC6945444; doi:10.1186/s12870-019-2222-z)
Supplement: Supplementary file 3 — Additional file 3: Table S3. Top 5 high-content volatiles in leaves of citrus germplasms, including Citrus hystrix, C. ichangensis, citron, pummelo, loose-skin mandarin, sweet orange, sour orange and Poncirus trifoliata. [file 12870_2019_2222_MOESM3_ESM.xls]

## Sheet: Table S3
Table S3 Top 5 high-content volatiles in leaves of citrus germplasms including Citrus hystrix, C. ichangensis, citron, pummelo, loose-skin mandarin, sweet orange, sour orange and Poncirus trifoliata.
Species	Abb.	volatile compounds
Citrus hystrix	NXH	citronellal	geranyl acetate	trans-β-ocimene	trans-geraniol	caryophyllene
	BHH	geranyl acetate	citronellal	trans-geraniol	(+)-bicyclogermacrene	trans-β-ocimene
	ZHH	α-citral	geranyl acetate	β-citral	trans-geraniol	trans-β-ocimene
	HHD	geranyl acetate	α-citral	β-citral	D-limonene	caryophyllene
C.ichangensis	IC4	trans-β-ocimene	α-pinene	germacrene B	(E)-β-famesene	alloaromadendrene
	IC2	linalyl acetate	4,6-dimethyl-dodecane	trans-β-ocimene	linalool	γ-elemene
	IC6	trans-β-ocimene	linalyl acetate	germacrene B	(E)-β-famesene	γ-elemene
	ICH	trans-β-ocimene	linalyl acetate	β-bisabolene	α-pinene	α-pinene
	IC	trans-β-ocimene	linalyl acetate	α-pinene	(E)-β-famesene	alloaromadendrene
	ICC	trans-β-ocimene	linalyl acetate	caryophyllene	α-pinene	β-bisabolene
	ICB	γ-terpinene	trans-β-ocimene	β-bisabolene	D-limonene	α-pinene
	ZYX	γ-terpinene	(-)-β-elemene	caryophyllene	β-myrcene	(Z)-β-caryophyllene
	GX3	sabinene	γ-terpinene	D-limonene	germacrene D	α-pinene
	QJ3	sabinene	γ-terpinene	D-limonene	germacrene D	α-pinene
Citron	NCC	D-limonene	α-citral	β-citral	nerol acetate	geranyl acetate
	MLC	D-limonene	α-citral	β-citral	α-phellandrene	trans-β-ocimene
	CY	D-limonene	citronellal	α-citral	β-citral	geranyl acetate
	YJC	D-limonene	α-citral	β-citral	citronellal	caryophyllene
	DNC	D-limonene	α-citral	cis-citral	caryophyllene	linalool
	RL	D-limonene	sabinene	citronellal	caryophyllene	trans-β-ocimene
	LIM	D-limonene	β-pinene	eucalyptol	caryophyllene	citronellal
	LIE	D-limonene	citronellal	caryophyllene	β-pinene	sabinene
	FGC	α-citral	β-citral	D-limonene	α-pinene	caryophyllene
Pummelo	CHP	β-pinene	(+)-bicyclogermacrene	caryophyllene	sabinene	hexanal
	N800	β-pinene	caryophyllene	(+)-bicyclogermacrene	trans-β-ocimene	(E)-2-hexenal
	STP	α-citral	β-citral	caryophyllene	β-pinene	(+)-bicyclogermacrene
	TP	β-pinene	trans-β-ocimene	(+)-bicyclogermacrene	caryophyllene	D-limonene
	WBP	Hexanal	β-pinene	caryophyllene	(E)-2-hexenal	(+)-bicyclogermacrene
	LAP	3-carene	β-pinene	caryophyllene	trans-β-ocimene	(+)-bicyclogermacrene
	ZPP	β-pinene	(+)-bicyclogermacrene	caryophyllene	trans-β-ocimene	sabinene
	FHP	β-pinene	caryophyllene	trans-β-ocimene	(+)-bicyclogermacrene	(E)-2-hexenal
	GBP	γ-terpinene	trans-β-ocimene	caryophyllene	geranyl acetate	(E)-2-hexenal
	HBP	(E)-2-hexenal	2,4-Di-tert-butylphenol	tetradecanoic acid	β-pinene	trans-β-ocimene
	HNP	citronellal	(+)-bicyclogermacrene	caryophyllene	linalool	β-pinene
	SRG	sabinene	(-)-β-elemene	linalool	trans-β-ocimene	cis-β-farnesene
Loose-skin mandarin	NDP	linalool	β-pinene	γ-terpinene	trans-β-ocimene	(+)-bicyclogermacrene
	TJ	linalool	(-)-β-elemene	thymol	γ-terpinene	cis-β-farnesene
	GQ1	(-)-β-elemene	γ-terpinene	p-cymene	caryophyllene	β-pinene
	MSY	citronellal	β-myrcene	hexanal	β-pinene	(E)-2-hexenal
	STG	β-pinene	(-)-β-elemene	trans-β-ocimene	linalool	caryophyllene
	RT	benzoic acid, 2-(methylamino)-, methyl ester	D-limonene	epiglobulol	cis-β-farnesene	trans-β-ocimene
	YXG	D-limonene	sabinene	(-)-β-elemene	linalool	geranyl acetate
	IST	sabinene	linalool	trans-β-ocimene	germacrene B	δ-eIemene
	IWT	caryophyllene	cis-linalool oxide	trans-linalool oxide	isoneral	trans-β-ocimene
	CZG	benzoic acid, 2-(methylamino)-, methyl ester	γ-terpinene	D-limonene	caryophyllene	α-pinene
	CPG	linalool	(-)-β-elemene	α-pinene	α-pinene	β-myrcene
	DML	D-limonene	sabinene	cis-β-farnesene	trans-β-ocimene	(-)-β-elemene
	MST	linalool	β-pinene	α-thujene	trans-β-ocimene	(+)-bicyclogermacrene
	WLS	linalool	sabinene	(+)-bicyclogermacrene	trans-β-ocimene	caryophyllene
	XPG	β-pinene	thymol	linalool	γ-terpinene	(-)-β-elemene
Sweet orange	NNO	trans-β-ocimene	citronellal	sabinene	D-limonene	3-carene
	SNO	sabinene	(-)-β-elemene	3-carene	trans-β-ocimene	linalool
	LNO	sabinene	(-)-β-elemene	linalool	trans-β-ocimene	3-carene
Sour orange	WMC	γ-terpinene	trans-β-ocimene	(-)-β-elemene	caryophyllene	linalool
	MSO	linalyl acetate	caryophyllene	β-pinene	linalool	(+)-bicyclogermacrene
	BSO	linalyl acetate	linalool	cis-citral	caryophyllene	β-pinene
	DDS	linalyl acetate	linalool	caryophyllene	β-pinene	γ-elemene
	DSO	linalyl acetate	linalool	caryophyllene	(+)-bicyclogermacrene	β-pinene
	GTC	β-pinene	linalool	caryophyllene	γ-terpinene	trans-β-ocimene
	XSO	linalool	caryophyllene	trans-pinocarvyl acetate	β-pinene	(+)-bicyclogermacrene
	XYS	linalyl acetate	linalool	trans-β-ocimene	caryophyllene	β-pinene
Poncirus trifoliata	TRI	caryophyllene	D-limonene	β-myrcene	germacrene B	(+)-bicyclogermacrene
