# Supplementary material for: Transcriptomic and metabolomic analyses provide insight into the volatile compounds of citrus leaves and flowers
Source: BMC Plant Biol. 2020 Jan 6;20:7. doi: 10.1186/s12870-019-2222-z (PMC6945444; doi:10.1186/s12870-019-2222-z)
Supplement: Supplementary file 7 — Additional file 7: Table S4. Leaves of citrus germplasms were used to RT-qPCR analysis. [file 12870_2019_2222_MOESM7_ESM.xls]

## Sheet: Table S4
Table S4 Leaves of citrus germplasms were used to RT-qPCR analysis.
Germplasms	Abb.
Honghedayicheng	HHD	Wild or semi-wild
Ichangensis	IC	Wild or semi-wild
Ziyang Xiangcheng	ZYX	Wild or semi-wild
Limonia	LIM	Wild or semi-wild
Niedu wild tangerine	NDJ	Wild or semi-wild
Tuju tangerine	TJ	Wild or semi-wild
Yaoxianggan	YXG	Wild or semi-wild
India sour tangerine	IST	Wild or semi-wild
Cupigoushigan	CPG	Wild or semi-wild
Mangshan tangerine	MST	Wild or semi-wild
Daidai sour orange	DDS	Cultivar
Xingshan sour orange	XSO	Cultivar
Finger citron	FGC	Cultivar
Seika navel orange	SNO	Cultivar
Lane late navel orange	LNO	Cultivar
Shatian pummelo	STP	Cultivar
Kaopan pummelo	KPP	Cultivar
HB pummelo	HBP	Cultivar
Guoqing No.1	GQ1	Cultivar
Shatangju	STJ	Cultivar
