# Supplementary material for: Transcriptomic and metabolomic analyses provide insight into the volatile compounds of citrus leaves and flowers
Source: BMC Plant Biol. 2020 Jan 6;20:7. doi: 10.1186/s12870-019-2222-z (PMC6945444; doi:10.1186/s12870-019-2222-z)
Supplement: Supplementary file 9 — Additional file 9: Table S5. Volatiles in citrus flowers (μg/g). F1: balloon stage, F2: fully open stage. U: undetectable. [file 12870_2019_2222_MOESM9_ESM.xls]

## Sheet: Table S5
Table S5 Volatiles in citrus flowers (µg/g). F1: balloon stage, F2: fully open stage.
	Hong Anliu		Anliu		Lanelate navel orange		Washington navel orange		Taoyecheng		Zaojin sweet orange		Seika navel orange		Newhall navel orange		cora cora navel orange		Valencia sweet orange		Daidai sour orange		Shatangju		Liuyeju		Red tangerine		dapu		Guoqing No.1		lemon		lime		Rough lemon		Fenghuang pummelo		Maxu grapefruit		Zipi pummelo		HB pummelo		star ruby grapefruit		Nova
	F1	F2	F1	F2	F1	F2	F1	F2	F1	F2	F1	F2	F1	F2	F1	F2	F1	F2	F1	F2	F1	F2	F1	F2	F1	F2	F1	F2	F1	F2	F1	F2	F1	F2	F1	F2	F1	F2	F1	F2	F1	F2	F1	F2	F1	F2	F1	F2	F1
α-Thujene	8.37±0.61	4.19±0.21	5.92±0.73	3.8±0.31	6.33±0.23	5.28±0.81	6.42±0.07	5.44±0.08	5.4±0.54	3.94±2.23	6.25±0.68	5.89±0.1	7.29±0.36	6.93±0.8	85.68±13.03	51.37±4.54	9.7±1.79	6.95±1.01	9.05±0.18	4.7±0.15	1.29±0.21	1.02±0.08	39.91±1.64	59.6±8.47	160.73±20.21	7.56±1.65	28.03±0.27	31.92±0.81	23.06±0.54	20.27±0.12	19.79±1.07	18.54±2.23	7±1.33	9.58±1.64	8.77±1.12	11.45±0.55	13.95±0.5	9.18±0.78	U	U	6.98±0.02	4.11±0.76	2.81±0.23	2.49±0.03	2.2±0.03	0.85±1.21	164.68±1.78	8.26±1.78	5.81±0.61
α-Pinene	55.22±4.94	30.94±2.16	37.21±3.78	26.3±1.84	44.71±0.09	38.59±5.84	45.34±0.03	38.37±0.66	38±0.91	28.99±5.54	43.93±4.79	42.4±1.53	53.96±1.46	50.78±6.31	1.93±0.34	1.31±0.17	68.65±13.38	51.5±7.45	67.57±0.74	33.98±0.94	29.9±5.09	21.83±1.4	138.59±4.58	197.21±24.93	309.17±31.02	56.49±6.41	61.26±0.86	70.36±1.64	50.74±0.91	45.26±0.2	47.68±2.95	43.7±5.54	61.58±11.34	91.69±11.69	107.7±12.13	108.29±3.7	152.18±3.95	89.35±7.56	21.45±4.86	24.57±7.57	67.05±1.47	42.47±7.8	70.29±3.65	87.65±2.07	53.1±1.9	42.78±2.08	315.85±4.08	63.64±12.08	41.64±3.69
Camphene	U	U	U	U	255.75±U	U	U	U	U	U	U	U	U	U	U	U	U	U	U	U	1.8±0.33	1.39±0.12	4.74±0.14	6.09±0.53	U	U	U	U	U	U	U	U	2.11±0.28	3.97±0.42	5.69±0.66	5.43±0.24	7.59±0.02	4.25±0.36	U	U	1.46±0.04	1.08±0.22	U	U	2.91±0.09	2.34±0.12	0.29±0.26	1.37±0.26	U
Sabinene	958.77±11.62	625.3±59.33	726.82±50.37	530.68±26.51	846.32±10.56	699.59±68.75	871.52±5.34	736.52±10.33	799.76±2.11	560.17±2.12	804.41±72.84	725.54±13.97	1011.31±13.51	876.93±119.8	1146.02±110.96	866.5±63.31	1099.82±201.03	853.94±81.96	1176.06±16.35	678.85±19.51	38.31±7.08	27.89±2.15	121.96±0.63	177.76±24.31	21.78±8.95	994.73±60.03	4.57±0.37	5.02±0.14	22.11±2.11	20.66±0.09	34.58±2.03	27.12±2.12	681.88±121.57	113.88±15.87	188.94±17.88	184.37±6.09	223.5±7.95	118.92±11.79	28.76±5.15	34.34±9.6	925.43±2.71	596.96±82.51	116.75±4.33	95.82±0.54	91.85±0.26	72.32±1.98	20.93±6.2	1076.85±36.2	751.51±13.87
β-Pinene	7.31±1.26	3.57±0.15	3.98±0.75	2.54±0.15	5.27±0.08	5.08±1.11	4.91±0.29	4±0.04	3.85±2.25	3.53±0.8	4.75±0.49	5.7±0.27	5.83±0.27	6.67±0.33	14.4±2.67	7.53±0.86	10.15±1.5	7.18±1.94	9.36±0.48	3.38±0.47	343.65±52.84	255.43±19.49	764.71±12.79	902.88±64.42	266.9±17.09	44.35±50.3	44.86±1.07	49.71±1.33	109.91±2.25	73.69±1.97	135.09±5.35	103.49±7.8	331.22±44.39	685.77±68.66	950.18±77.5	818.11±13.38	1388.01±14.64	740.84±38.43	204.74±44.92	232.02±64.5	157.05±1.97	92.49±8.28	881.48±73.52	531.07±2.28	554.23±27.34	462.54±15.05	268.59±9.54	75.73±9.54	5.14±1.1
β-Myrcene	98.79±6.66	52.16±3.29	61.42±7.82	48.32±2.13	77.75±0.12	67.25±11.76	82.19±2.39	70.93±1.35	65.13±0.54	49.39±4.7	77.3±6.42	77.59±4.48	112.53±3.06	96.21±11.71	133.15±16.84	86.01±6.82	115.16±20.91	90.77±14.8	101.85±2.42	54.68±0.99	55.82±8.36	46.82±4.9	45.45±1.84	70.16±6.88	108.16±12.14	96.04±28.94	66.12±1.59	92.58±2.18	21.84±0.54	49.57±3.21	18.73±1.17	48.07±4.7	63.02±9.98	68.01±9.3	42.97±4.5	55.75±2.61	70.98±4.32	55.87±4.31	21.36±4.45	25.03±7.61	110.62±3.39	78.15±11.92	14.82±0.77	35.76±0.9	22.33±1.37	19.19±0.12	144.01±10.69	108.56±19.69	66.35±7
α-Phellandrene	5.37±0.14	3.04±0.26	4.84±0.4	3.12±0.05	4.07±0.45	3.35±0.63	5.23±0.22	4.52±0.05	2.65±0.08	1.84±0.17	6.33±0.58	5.68±0.24	5.32±0.12	5.74±0.97	7.74±1.05	5.03±0.29	7.29±1	6.97±0.87	5.28±0.23	3.2±0.02	0.69±0.1	1.28±0.02	2.78±0.29	3.09±0.89	7.88±3.51	3.28±0.46	1.46±2.06	1.93±0.14	12.41±0.08	10.34±0.09	1.83±0.14	1.23±0.17	2.7±0.47	2.07±0.01	U	U	2.23±0.03	2.02±0.13	U	U	3.95±0.05	2.77±0.42	U	147.81±4.61	U	U	8.47±0.77	3.39±0.77	3.95±0.34
3-Carene	34.53±0.57	18.92±2.32	38.54±3.28	22.42±0.74	19.63±1.65	19.08±3.51	31.83±0.09	32.77±0.67	5.38±0.05	4.88±0.42	51.06±3.4	45.6±1.14	28.6±1.41	40.1±8.74	48.43±8.15	29.3±2.42	46.68±8.53	56.1±6.6	24.27±0.04	17.48±0.73	1.6±0.15	1.41±0.1	U	U	U	U	U	U	U	U	U	U	4.54±0.33	3.13±0.73	U	U	U	U	U	U	15.24±0.99	9.26±1.15	2.57±0.5	4.38±0.3	U	U	U	3.11±0.39	22.78±1.57
α-Terpinene	U	U	U	U	U	U	U	U	U	U	U	U	U	U	U	U	U	U	U	U	U	U	16.78±0.62	21.95±3.8	96.69±3.46	1.99±0.77	12.97±0.3	14.79±0.05	U	U	9.55±0.67	8.41±0.8	2.93±0.17	4.05±0.63	2.59±0.39	3.7±0.21	U	U	U	U	U	U	U	U	U	U	94.15±0.79	1.8±0.99	U
D-limonene	299.08±24.02	255.52±82.72	49.66±5.3	43.08±9.74	124.2±6.51	94.24±14.47	359.05±10.93	275.01±1.55	115.56±5.18	59.71±5.13	153.4±18.18	164.7±4.71	294.04±8.06	253.2±36.96	394.21±43.74	255.07±18.58	287.11±58.82	267.49±48.08	100.26±2.58	61.75±1.24	725.02±64.48	549.78±34.05	108.18±1.88	166.64±16.92	391.32±39.44	391.9±30.19	774.77±18.81	880.9±46.69	67.75±5.18	120.45±4.94	60.34±2.29	60.14±5.13	817.62±114.32	1781.05±174.76	1203.93±87.39	1155.26±41.07	1870.51±101.29	1623.18±85.76	973.15±211.64	949.01±197.11	1362.12±40.79	1175.48±121.65	534.36±14.74	1213.78±47.06	736.04±56.01	607.84±30.71	434.26±72.2	682.65±22.2	223.73±10.56
Eucalyptol	U	U	U	U	U	U	U	U	U	U	U	U	U	U	U	U	U	U	U	U	U	U	64.7±0.27	96.11±13.69	U	U	U	U	U	U	U	U	U	U	U	U	U	U	U	U	U	U	U	U	U	U	U	U	U
trans-β-Ocimene	3.07±0.06	2.34±0.74	2.5±0.19	2.14±0.14	2.54±0.07	2.27±0.42	3.62±0.12	3.85±0	1.45±0.05	1.19±0.07	2.39±0.26	2.42±0.06	2.87±0.14	3.56±0.64	6.11±0.78	4.31±0.41	3.85±0.71	3.51±0.47	3.45±0.02	2.6±0.01	13.97±2.18	12.32±1.26	5.13±0.17	8.54±1.55	7.57±2.62	4.1±3.51	11.48±0.48	10.74±1.24	1.47±0.05	1±0.07	0.54±0.77	1.24±0.07	16.06±1.53	39.42±5.25	59.72±8.05	77.57±4.98	43.23±1.42	38.56±2.7	5.67±1.03	6.59±1.64	9.33±1.3	8.07±0.74	4.45±0.61	12.16±0.33	8.16±0.62	6.91±0.38	8.09±1.1	6.71±1.1	3±0.13
β-Ocimene	145.35±3.01	87.75±4.41	127.26±9.74	108.18±10.56	125.35±2.74	120.74±22.05	175.34±2.5	182±1.57	72.51±1.54	51.6±8.71	109.58±7.38	115.29±3	150.87±6.89	186.26±27.66	285.48±40.05	218.13±23.38	183.72±36.98	177.39±25.18	174.11±3.95	129.03±4.55	160.84±20.03	151.85±12.06	250.86±10.58	426.23±67.48	411.7±13.95	178.9±13.88	395.98±19.48	430.33±11.43	79.88±1.54	57.99±0.26	50.24±3.39	87.51±8.71	204.14±15.86	276.67±37.35	330.53±43.53	462.9±20.28	310.46±9.8	252.47±17.32	288.29±65.46	291.93±72.61	411.45±44.21	361.48±26.6	200.05±24.59	527.05±11.18	367.2±31.83	303.74±21.86	452.3±42.32	277.12±12.38	137.94±10.03
γ-Terpinene	U	U	U	U	U	U	U	U	U	U	U	U	U	U	U	U	U	U	U	U	U	U	531.21±7.09	692.94±83.94	2041.5±29.31	2043.78±19.48	421.44±16.06	478.98±11.77	398.72±7.41	391.96±7.22	338.45±16.82	334.92±19.63	59.14±8.37	162.92±33.15	U	U	U	U	U	U	U	U	U	U	U	U	2054.76±7.26	2036.67±72.76	U
cis-Sabinene hydrate	U	U	U	U	U	U	U	U	U	U	U	U	U	U	U	U	U	U	U	U	U	U	11.14±0.18	9.56±1.2	U	U	U	U	U	U	U	U	22.57±3.59	4.62±0.04	U	U	U	U	U	U	U	U	U	U	U	U	U	U	U
cis-β-Terpineol	28.73±3.77	12.21±0.96	20.78±1.86	12.09±1.17	30.17±1.1	13.88±1.31	31.87±1.36	13.78±0.21	10.6±0.67	4.36±0.42	26.23±2	18.68±0.67	12.36±0.33	11.44±0.74	60.82±8.9	25.65±1.24	40.84±3.15	26.56±3.53	37.02±0.27	11.9±0.61	U	U	U	U	9.6±4.1	26.11±15.95	U	U	U	U	U	U	U	U	8.73±0.25	8.71±0.29	8.82±0.03	4.92±0.3	U	U	24.82±1	11.6±1.36	3.78±0.12	2.5±0.67	U	U	9±1.7	29.23±10.7	24.74±3.17
Terpinolene	5.81±0.2	3.43±0.29	U	U	4.09±0.01	3.41±0.54	U	U	1.65±0.13	1.64±0.19	8.69±0.65	7.7±0.03	U	U	U	U	7.96±1.29	9.54±1.31	4.95±0.07	3.46±0.02	U	U	46.59±0.78	66.39±11.42	155.18±28.79	2.07±0.38	U	U	25.37±0.13	23.1±0.53	25.83±1.04	21.83±2.19	3.63±0.85	7.13±1.33	4.52±0.57	7.12±0.3	U	U	U	U	U	U	U	U	U	U	U	U	U
trans-Sabinene hydrate	U	U	U	U	U	U	U	U	U	U	U	U	U	U	U	U	U	U	U	U	U	U	8.68±0.02	7.43±1.25	U	U	U	U	U	U	U	U	2.44±0.29	2.22±0.13	U	U	U	U	U	U	U	U	U	U	U	U	U	U	U
2-Carene	U	U	5.78±0.59	3.92±0.05	U	U	4.45±0.02	5.65±0.11	U	U	U	U	5.2±0.25	7.25±1.37	9.05±1.34	5.38±0.48	U	U	U	U	U	U	U	U	U	U	U	U	U	U	U	U	U	U	23.37±3.09	29.31±2.23	8.69±0.07	7.26±0.39	U	U	3.68±0.32	2.66±0.07	U	U	U	U	152.73±0.44	2.5±0.44	4.37±0.45
cis-β-Terpineol	U	U	U	U	U	U	U	U	U	U	U	U	U	U	U	U	2.32±0.17	U	U	U	U	U	U	U	22.23±1.18	U	U	U	3.45±0.13	1.8±0.13	3.4±0.34	1.5±0.03	U	U	4.73±0.31	5.08±0.31	4.35±0.15	2.58±0.17	U	U	U	U	U	U	U	U	U	U	U
linalool	200.05±15.48	257.19±12.62	122.47±8.58	254.6±5.45	215.52±2.22	312.27±36.47	169.38±7.46	377.79±31.13	90.34±2.66	204.7±3.75	182.34±11.44	395.86±8.73	U	U	U	U	206.68±32.22	446±49.29	219.02±0.39	285.32±0.42	1120.43±74.22	1064.54±14.3	571.17±18.87	667.69±69.08	549.31±41.56	109.34±3.95	15.07±0.65	119.69±2.44	59.74±2.66	38.5±1.62	60.62±2.4	41.8±3.75	120.92±14.09	24.44±2.02	49.88±3.68	41.02±3.28	27.49±1.41	27.95±1.31	143.94±32.35	282.16±61.62	220.37±2.52	312.09±28.1	35.35±3.28	248±6.28	134.72±1.42	332.72±3.04	U	9.86±2.64	U
trans-Limonene oxide	U	U	U	U	U	U	U	U	U	U	U	U	149.03±7.38	472.38±47.49	313.72±40.81	537.8±20.26	U	U	U	U	U	U	U	U	U	U	U	U	U	U	U	U	1.41±0.08	3.98±0.59	3.41±0.34	6.3±0.61	3.94±0.53	5.93±0.45	U	U	U	U	U	2.96±0.74	U	U	U	U	202.41±12.45
Terpinen-4-ol	U	U	U	U	U	U	U	U	U	U	U	U	U	U	U	U	U	U	U	U	U	U	U	U	7.9±3.05	1.56±0.41	U	U	U	U	U	U	U	U	U	U	U	U	U	U	U	U	U	U	U	U	U	U	U
Citronellal	U	U	U	U	255.75±U	U	0.83±1.18	1.9±0.07	U	U	2.09±0.03	1.82±0.09	1.88±0.27	2.16±0.35	3.27±0.25	1.98±0.28	3.15±0.62	2.6±0.51	2.72±0.15	2.57±0.56	U	U	U	U	U	U	U	U	U	U	U	U	0.89±0.07	1.76±0.12	14.12±1.45	22.64±2.27	2.12±0.41	3.27±0.37	U	U	2.62±0.01	4.52±0.41	0.62±0.88	42.25±7.72	U	U	0.56±0.05	3.94±1.65	1.66±0.09
α-Terpineol	24.38±2.74	8.84±0.41	14.8±1.2	8.61±0.67	22.83±0.14	9.04±0.79	23.97±1.26	8.93±1.05	7.45±0.6	2.07±0.46	20.92±1.61	14.9±0.72	7.94±0.14	8.07±0.71	49.64±6.82	18.36±1.51	34.34±3.32	21.36±3.21	30.51±0.24	7.96±0.31	1.7±0.03	1.77±0.17	40.58±1.52	47.5±6.91	39.29±14.43	22.51±18.1	4.4±0.2	U	10.93±0.6	10.4±0.89	17.77±0.93	11.26±1.46	22.02±3.43	16.35±1.8	46.44±2.74	50.12±3.99	39.11±0.02	17.27±0.88	U	U	27.84±0.75	12.98±2.16	7.98±0.2	8.16±0.32	11.5±0.11	6.4±0.4	40.51±3.97	25.52±9.97	19.34±2.42
Linalyl acetate	U	U	U	U	U	U	U	U	U	U	U	U	U	U	U	U	U	U	U	U	1423.28±151.33	1245.52±30.68	U	U	U	U	U	U	U	U	U	U	U	U	U	U	U	U	U	U	U	U	U	U	U	U	U	U	U
(R)-(+)-β-Citronellol	U	U	U	U	U	U	U	U	U	U	U	U	U	U	U	U	U	U	U	U	U	U	U	U	U	U	U	U	U	U	U	U	U	U	U	U	U	U	U	U	U	U	U	32.49±0.14	U	U	U	U	U
β-Citral	U	U	6.82±2.44	4.5±0.13	U	U	U	U	U	U	U	U	U	U	U	U	U	U	U	U	U	U	U	U	U	U	U	U	U	U	U	U	1.87±0.29	11.6±1.4	7.67±0.58	8.47±0.79	17.28±1.07	16.38±0.66	U	U	6.9±0.32	14±2.09	U	U	0.7±0.99	U	0.21±0.02	8.03±4.09	U
Geraniol	U	U	3.04±0.92	2.96±0.51	U	U	U	U	U	U	U	U	U	U	U	U	U	U	U	U	U	U	2.32±0.02	89.38±7.54	U	U	U	U	U	U	U	U	U	U	U	U	U	U	U	U	5.48±0.58	26.21±1.84	U	7.87±0.02	6.64±1.25	12.05±1.05	U	U	U
α-Citral	U	U	7.05±1.39	7.89±1.55	U	U	U	U	U	U	U	U	U	U	U	U	U	U	U	U	U	U	U	U	U	U	U	U	U	U	U	U	1.76±0.18	16.11±1.87	8.45±1.01	10.52±1.42	24.21±1.69	23.44±0.8	U	U	8.81±0.22	19.6±2.86	U	U	1.7±0.08	0.97±1.37	0.44±0.18	12.07±6.38	U
γ-Elemene	U	U	U	U	U	U	U	U	U	U	U	U	U	U	U	U	U	U	U	U	U	U	U	U	5.23±1.33	0.25±0.35	33.69±1.68	42.22±0.01	12.67±1.35	3.38±1.65	U	U	U	U	U	U	2.22±0.19	1.53±0.06	U	U	U	U	U	U	16.87±1.33	7.26±0.33	U	U	U
α-Cubebene	U	U	U	U	U	U	U	U	U	U	U	U	U	U	U	U	U	U	U	U	U	U	U	U	2.34±0.04	1.78±0.26	U	U	U	U	U	U	U	U	U	U	U	U	U	U	U	U	U	U	U	U	U	U	U
β-Cubebene	U	U	U	U	U	U	U	U	U	U	U	U	U	U	U	U	U	U	U	U	U	U	U	U	7.53±2.78	U	U	U	U	U	U	U	U	U	U	U	U	U	U	U	U	U	U	U	U	U	U	U	U
8-Hydroxylinalool	U	34.24±4.12	U	31.92±1.37	5.92±0.56	31.59±5.87	U	37.63±4.34	U	42.46±1.32	U	25.18±2.4	7.35±1.04	33.1±3.73	U	35.42±5.08	U	46.16±9.84	U	16.22±0.13	U	U	U	U	U	U	U	28.39±0.36	U	U	U	U	U	U	U	U	2.72±0.14	2.37±0.19	U	U	U	U	U	4.45±0.22	1.12±1.59	8.22±0.52	U	1.83±3.17	U
.alfa.-Copaene	U	U	U	U	U	U	U	U	U	U	U	U	U	U	U	U	U	U	U	U	U	U	U	2.97±0.01	U	U	U	U	3.68±0.51	3.31±0.38	3.18±0.09	3.71±0.37	U	U	4.8±0.55	5.88±0.4	U	U	U	U	U	U	U	U	U	U	U	U	U
β-Elemene	3.62±0.13	3.25±0.21	U	U	4.64±0.03	4.23±0.81	4.38±0.14	4.56±0.23	3.54±0.31	3.2±0.21	3.47±0.29	3.94±0.28	U	U	2.22±0.23	1.76±0.1	6±1.2	5.22±1	5.41±0.19	4.26±0.17	U	U	5.86±0.01	8.4±1.03	0±0	99.66±3.53	10.35±0.37	12.66±0.04	6.22±0.31	5.23±0.22	10.31±0.84	8.46±1.01	U	U	0±0	0±0	U	U	U	U	4.65±0.19	1.28±0	2.86±0.09	4.99±0.04	3.46±0.17	3.29±0.15	0.25±0.02	6.54±1.33	U
Nerol acetate	U	U	U	U	U	U	U	U	U	U	U	U	U	U	U	U	U	U	U	U	8.59±1.67	7.74±1.11	U	U	U	U	U	U	U	U	U	U	U	U	U	U	2.33±0.14	1.98±0.29	U	U	U	U	U	U	U	U	U	U	U
Geranyl acetate	U	U	U	U	U	U	U	U	U	U	U	U	U	U	U	U	U	U	U	U	15.51±3.09	13.55±2.03	U	U	U	U	U	U	U	U	U	U	1.47±0.01	2.01±0.28	U	U	U	U	U	U	U	U	U	U	U	U	U	U	U
β-Elemene	70.51±6.36	57.48±2.41	57.85±7.61	52.07±1.28	84.17±0.91	74.37±14.7	82.92±2.7	79.97±3.41	65.23±6.12	56.9±1.65	62.61±5.63	70.91±4.49	6.57±0.09	6.66±0.64	7.59±0.92	5.35±0.73	111.01±21.19	91.83±17.91	102.25±0.33	76.15±1.94	U	U	0.46±0.11	9.52±0.55	U	U	U	U	112.99±6.12	98.17±2.26	188.16±16.6	154.53±15.65	U	U	3.23±0.23	4.08±0.21	U	U	U	U	1.61±0.07	1.34±0.13	U	U	U	U	8.66±2.81	120.27±25.81	3.87±0.5
Caryophyllene	30.4±3.02	21.43±0.24	23.24±3.08	17.03±0.64	42.72±1.34	37.8±7.75	39.47±1.93	29.48±1.49	65.74±1.51	39.79±3.62	34.3±3.33	39.59±2.25	121.93±2.85	117.56±11.9	153.19±21.81	99.41±11.97	78.26±13.75	44.66±8.5	51.75±1.57	28.48±0.69	45.33±8.89	36.33±4.23	99.66±1.73	96.33±10.71	216.89±8.65	78.52±2.73	69.99±2.55	78.69±0.27	74.68±1.51	53.55±2.59	85.29±10.29	75.44±7.62	32.19±4.35	102.88±19.04	109.74±9.94	141.6±9.22	118.86±3.62	101.29±5.14	35.78±9.36	49.17±13.33	78.28±5.18	65.55±8.21	71.28±0.13	87.48±2	55.52±4.17	53.1±1.79	230.03±20.07	92.47±20.09	71.29±9.63
α-Bergamotene	U	U	U	U	U	U	U	U	U	U	U	U	U	U	U	U	U	U	U	U	U	U	U	U	U	U	U	U	U	U	U	U	8.43±0.96	33.44±6.69	39.84±4.33	48.78±3.8	U	U	U	U	U	U	U	U	U	U	U	U	U
γ-Elemene	U	U	U	U	U	U	U	U	U	U	U	U	77.38±2.08	60.53±6.17	64.42±8.64	37.29±4.35	U	U	U	U	U	U	U	U	U	U	14.08±0.53	16.75±0.03	U	U	U	U	U	U	U	U	52.96±0.99	34.2±2.13	U	U	U	U	1.73±0	3.13±0.12	2.37±0.11	2.09±0.03	U	U	33.64±3.08
Humulene	6.23±0.28	4.8±0.12	4.89±0.5	4.48±0.09	7.83±0.19	7±1.48	7.12±0.3	6.95±0.41	8.09±0.16	5.99±1.51	6.4±0.48	7.1±0.5	U	U	U	U	11.5±2.18	8.52±1.57	9.34±0.11	6.44±0.12	2.8±0.6	2.38±0.04	7.41±0.24	7.75±0.99	13.99±5.85	11.24±2.98	5.86±0.32	6.76±0.32	12.76±0.16	10.57±0.07	17.46±1.93	15.43±1.51	4.43±0.36	6.35±1.32	7.18±0.82	9.64±0.7	7.5±0.44	6.45±0.47	2.93±0.27	4.83±0.92	5.73±0.64	4.64±0.46	5.3±0.21	7.04±0.18	4.12±0.41	3.91±0.28	14.71±3.26	14.16±3.26	U
(E)-β-Famesene	61.84±4.42	68.53±1.02	64.5±7.89	65.46±2.6	68.49±0.39	60.92±11.76	60.41±2.06	54.52±4.54	50.06±0.08	47.08±1.31	71.08±6.49	76.26±3.79	11.72±0.21	11.31±1.41	14.81±1.85	9.2±1.2	80.03±11.76	70.2±13.28	89.25±1.54	44.14±1.14	14.26±3.55	13.03±1.46	2.48±2.2	4.44±0.26	U	125.34±10.51	164.57±6.41	232.02±10.45	1.39±0.08	5.62±0.29	U	5.08±1.31	45.74±7.06	23.43±3.23	5.53±0.8	16.62±1.21	10.21±0.13	28.94±2.62	13.21±2.78	13.3±2.5	198.6±0.35	148.09±5.98	4.92±0.64	15.27±0.33	13.76±1.02	18.02±1.24	5.32±1.98	170.12±11.98	6.56±0.7
Germacrene D	U	U	U	U	U	U	U	U	U	U	U	U	97.13±4.97	95.35±9.25	115.49±17.12	64.35±10.24	U	U	U	U	U	U	7.76±0.37	11.82±1.7	3.76±0.55	2.17±0.65	32.64±1.58	38.37±0.08	U	U	U	U	U	U	22.78±2.39	28.22±2.96	U	U	U	U	U	U	26.44±1.74	39.06±1.09	U	U	U	U	50.99±7.52
α-Selinene	U	U	U	U	U	U	U	U	U	U	U	U	U	U	U	U	U	U	U	U	U	U	36.81±1.97	46.01±7.24	154.48±19.69	6.99±3.52	U	U	U	U	U	U	U	18.05±3.07	U	U	U	U	U	U	U	U	U	U	18.15±1.42	15.59±0.96	135.4±1.87	7.26±1.8	U
β-Bisabolene	U	U	U	U	U	U	22.46±0.62	18.25±1.76	U	U	U	U	U	U	U	U	37.75±6.48	28.97±5.64	U	U	8.94±1.94	6.8±1.5	U	U	U	U	U	U	U	U	U	U	28.94±4.15	55±9.34	208.07±25.46	258.16±20.74	U	U	U	U	5.88±0.19	4.31±0.37	U	U	U	U	U	U	U
(+)-Bicyclogermacrene	U	U	U	U	U	U	U	U	U	U	U	U	U	U	U	U	U	U	U	U	26.89±5.45	22.26±0.97	49.99±0.13	50.16±1.64	47.61±9.29	4.36±6.16	3.06±0.26	2.19±0.14	U	U	8.58±1.81	7.72±0.36	U	U	U	U	26.73±1.94	22.66±1.22	18.02±2.43	29.77±7.2	15.36±0.56	12.1±0.64	25.1±1.23	24.52±0.89	13.11±0.3	12.23±1.34	U	U	U
α-Farnesene	14.36±0.37	22.77±0.16	19.41±2.82	21.54±1.39	27.36±0.09	25.23±5.49	U	U	24.02±5.1	20.03±4.86	21.96±2.77	22.25±1.93	49.7±1.48	35.78±2.56	64.77±9.43	43.35±8.6	U	U	36.55±2	16.14±0.51	U	U	430.1±2.63	505.36±53.53	394.6±48.72	16.55±1.16	U	U	112.76±5.1	93.8±4.1	113.8±15.72	97.04±14.86	U	U	U	U	83.27±2.48	57.09±4.33	12.68±1.7	12.98±3.14	U	U	1.76±0.22	7.96±0.2	5.7±0.27	10.36±0.28	433.82±6.27	3.13±0.27	17.15±3.26
β-Funebrene	5.61±0.31	3.6±0.24	3.92±0.32	3.54±0.15	5.15±0.23	4.74±1.68	6.02±0.67	4.52±0.49	U	U	U	U	7.04±0.04	7.43±0.84	9.98±1.25	4.67±0.96	7.53±1.27	5.77±0.89	U	U	U	U	U	U	U	U	8.09±0.47	9.48±0.58	U	U	U	U	U	U	U	U	U	U	U	U	10.01±0.21	7.35±0.48	U	U	U	U	U	U	4.35±0.54
Germacrene B	U	U	U	U	U	U	U	U	U	U	U	U	U	U	U	U	U	U	U	U	U	U	U	U	U	U	23.37±0.89	27.13±0.8	U	U	U	U	U	U	U	U	U	U	U	U	U	U	U	U	4.73±0.14	4.67±0.48	U	U	U
α-acorenol	U	U	U	U	U	U	U	U	U	U	U	U	U	U	U	U	U	U	U	U	U	U	3.41±0.19	4.53±0.49	U	U	U	U	U	U	U	U	U	U	U	U	U	U	U	U	U	U	3.67±0.13	5.42±0.21	U	U	U	U	U
Nerolidol	1.72±0.08	126.2±4.22	2.25±0.11	148.17±1.77	36.94±3.11	99.62±21.17	0.97±1.37	182.79±18.06	18.97±1.64	107.71±5.03	8.79±0.83	100.59±1.72	40.56±3.73	157.77±2.22	3.55±0.08	174.2±13.44	13.56±1.35	135.47±21.41	1.56±0.11	69.86±2.95	2.58±0.56	6.81±0.85	2.91±0.29	4.38±0.34	U	U	0±0	9.06±0.46	U	U	U	U	U	11.04±1.33	U	U	4.02±0.29	11.75±1.18	20.71±0.01	134.23±28.57	24.22±2.71	116.61±0.45	1.27±0.1	150.49±8.92	25.86±2	151.81±0.64	4.62±0.18	79.04±15.18	48.63±5.58
β-Cadinene	U	U	U	U	U	U	U	U	U	U	U	U	U	U	U	U	U	U	U	U	U	U	U	U	U	U	U	U	U	U	U	U	U	U	6.53±0.8	8.08±0.44	U	U	U	U	U	U	U	U	U	U	U	U	U
Germacrene D-4-ol	U	U	U	U	U	U	U	U	U	U	U	U	U	U	U	U	U	U	U	U	U	U	8.21±0.42	8.38±0.32	U	U	U	U	U	U	U	U	1.96±0.11	3.52±0.26	U	U	4.97±0.42	4.35±0.43	U	U	U	U	U	U	U	U	U	U	U
trans-Farnesol	U	U	U	U	U	U	U	U	U	U	U	U	U	U	U	U	U	U	U	U	U	U	U	U	U	U	U	U	U	U	U	U	U	U	U	15.32±2.16	U	U	U	U	U	U	U	14.07±1.48	U	U	U	U	U
trans-Geranylgeraniol	U	U	U	U	U	U	U	U	U	U	U	U	U	U	U	U	U	U	U	U	U	U	U	U	U	U	U	U	U	U	U	U	U	U	U	5.15±0.61	U	U	U	U	U	U	U	U	U	U	U	U	U
Farnesol	4.2±1.23	163.05±6.75	8.6±0.25	283.8±6.71	188.17±16.25	216.88±47.73	U	109.82±22.96	41.12±0.75	173.03±12.6	32.15±0.57	88.75±2.47	96.85±12.11	98.21±3.22	14.73±1.37	143.07±24.5	33.9±2.24	112.27±19.16	4.29±0.95	125.79±9.66	6.07±1.23	10.87±3.72	U	35.58±2.53	18.68±6.42	99.66±6.84	U	22.25±1.94	4.05±0.75	55.18±4.33	2.76±0.11	44.5±12.6	255.75±255.75	226.31±30.07	U	138.06±17.6	8.62±0.09	338.71±29.86	269.64±3.26	456.57±84.73	301.41±14.39	465.77±6.05	29.05±0.15	703.44±28.73	263.72±0.28	576.59±3.54	53.85±13.25	238.65±13.35	100.48±11.11
trans,trans-Farnesal	U	U	U	U	U	U	U	U	U	U	U	U	U	U	U	U	U	U	U	U	U	U	U	U	U	U	U	U	U	U	U	U	U	3.02±0.52	U	21.75±2.37	U	U	U	U	U	U	U	16.77±1.28	U	U	U	U	U
α-Sinensal	10.07±0.11	5.34±0.1	U	U	22.84±1.79	23.15±5.75	20.7±0.92	19.56±0.63	9.85±1.03	9.86±0.98	20.24±2.07	24.12±3.91	28.86±0.49	27.41±1.56	U	U	32.32±2.13	27.38±4.38	19.87±1.21	8.53±9.54	U	U	U	U	173.55±36.55	11.54±5.84	U	U	U	U	U	U	U	U	U	U	U	U	U	U	U	U	U	U	U	U	233.71±2.13	4.89±2.13	U
Benzoic acid, 2-(methylamino)-, methyl ester	U	U	U	U	U	U	U	U	U	U	U	U	U	U	U	U	U	U	U	U	U	U	U	U	U	U	2205.2±31.99	2276.83±66.59	U	U	U	U	U	U	U	U	U	U	U	U	U	U	U	U	U	U	U	U	U
Butylated Hydroxytoluene	U	U	U	U	U	U	U	U	1.94±0.23	2±0.32	1.72±0.23	2.31±0.4	1.87±0.22	1.71±0.18	4.09±0.37	4.42±0.45	U	U	0.96±0.07	1.44±0.34	U	U	U	U	U	U	U	U	U	U	U	U	U	U	U	U	U	U	U	U	2.2±0.28	2.1±0.15	2.34±0.89	1.94±0.2	3.12±1.49	1.93±0.09	U	U	1.79±0.15
2,4-Di-tert-butylphenol	8.53±0.9	22.1±9.47	12.22±2.01	24.28±6.96	17.67±4.23	29.85±8.58	14.9±0.93	16.37±4.56	9.33±1.09	24.7±3	18.55±2.19	23.44±7.61	14.03±1.38	23.32±1.45	26.77±1.17	23.99±2.35	13.98±0.55	23.27±1.1	19.93±2.72	21.03±4.43	11.38±0.16	9.69±0.39	13.6±0.37	15.37±4.91	21.23±3.52	24.61±13.07	16.01±0.21	12.88±0.31	18.9±5.09	27.03±3.23	14.98±0.71	20.66±3	14.9±1.55	13.96±5.29	20.23±1.76	26.26±7.27	22.35±9.3	18.78±6.26	15.85±13.75	24.04±1.44	20.28±3.05	18.08±0.17	10.79±0.32	18.28±3.99	20.25±8.6	17.9±4.08	22.08±0.56	16.68±2.56	18.73±6.26
8-Heptadecene	12.29±0.07	51.79±6.03	5.16±0.93	49.82±3.04	78.75±8.58	115.35±22.45	U	U	10.47±0.84	65.33±3.05	28.21±3.95	21.5±0.43	20.54±1.55	33.84±2.86	20.3±3.1	92.31±23.94	U	U	22.07±0.84	66.28±1.8	U	U	2.4±0.09	58.13±0.52	U	U	U	U	U	U	U	U	U	55.07±9.16	5.11±0.56	24.01±2.13	U	U	U	U	U	U	U	U	U	U	59.35±4.35	5.5±0.35	46.58±2.5
2,6-Dimethyl-10-methylene-2,6,11-dodecatrienal	35.2±1.12	11.54±0.91	7.51±1.72	9.63±0.49	28.94±0.18	26.44±6.06	26.15±2.08	29.12±1.09	9.05±0.46	11.59±1.24	37.52±2.27	46.54±3.28	31.2±0.84	42.78±4.46	46.51±4.82	21.55±6	44.72±6.13	35.04±7.99	29.56±1.84	20.38±1.36	U	U	U	U	U	U	U	U	U	U	U	U	13.99±1.14	U	U	46.47±6.24	4.65±0.26	80.45±8.5	U	U	21.31±0.78	19.24±1.11	U	U	U	U	U	32.42±8.63	29.23±5.23
m-Cymene	U	U	U	U	U	U	U	U	U	U	U	U	U	U	U	U	U	U	U	U	U	U	105.31±0.7	107.29±12.02	37.28±5.09	1.53±0.21	145.92±1.67	134.13±1.79	124.74±1.42	106.34±2.07	142.59±5.58	112.06±5.81	3.49±0.16	1.35±0.45	3.04±0.51	6.62±0.43	U	U	U	U	U	U	U	U	U	U	39.01±0.89	U	U
(E)-2-Hexenal	6.9±0.18	3.3±0.17	5.22±0.52	3.47±0.36	3.58±0.33	2.31±0.46	U	U	9.49±0.23	3.75±0.8	4.22±1.08	3.29±0.5	7.02±0.22	4.78±0.5	6.32±0.49	5.26±0.55	U	U	9.28±1.79	6.45±0.65	9.42±0.21	6.7±1.19	6.89±1.46	6.21±0.58	6.37±1.49	8.72±3.03	15.24±1.33	10.3±1.05	5±0.23	13.13±1.03	8.51±3.38	10.97±0.8	2.01±0.13	2.91±0.53	10.27±0.4	15.82±0.91	3.78±0.09	3.29±0.49	4.21±1.29	2.42±0.05	U	U	1.43±0.28	5.98±1.91	U	U	5.88±0.41	7.54±1.45	4.2±0.81
2,4-Dimethylheptane	U	U	2.36±0.74	1.28±0.1	255.75±U	U	U	U	U	U	0.96±0.18	1.01±0.32	6.4±1.08	1.12±0.19	1.87±0.13	U	U	U	U	U	2.66±0.08	3.64±0.14	U	U	U	U	8.1±0.75	4.9±1.42	10.26±1.17	5.43±6.2	6.28±0.5	1.46±0.11	U	U	U	U	U	U	U	U	1.36±0.07	1.17±0.2	U	U	2.88±2.11	3.08±4.35	9.13±1.91	2.26±3.91	3.36±3.06
2-Hexenal	1.36±0.03	3.91±0.41	1.2±0.03	3.34±1.11	4.89±0.21	4.9±0.27	2.56±0.06	6.95±0.76	4.4±0.11	4.03±0.19	1.86±0.02	2.54±0.24	6.73±1.02	8.37±0.25	1.87±0.13	3.76±0.65	5.9±1.01	7.4±0.18	3.45±0.24	4.33±0.49	10.85±3.21	9.75±1.92	U	U	1.35±0.05	10.42±0.9	6.43±0.34	3.93±0.39	1.6±0.11	1.63±0.04	3.6±0.39	1.96±0.19	2.56±0.13	14.77±3.42	5.73±0.78	7.44±1.49	9.89±0.19	15.87±0.81	4.19±1.62	4.31±0.23	3.56±0.74	2.89±0.05	U	U	3.91±0.64	6.04±0.35	1.86±0.42	14.22±1.45	5.35±0.16
3-Hexen-1-ol	U	U	1.36±0.02	1.87±0.24	U	U	U	U	U	U	U	U	U	U	U	U	U	U	U	U	U	U	U	U	U	U	U	U	U	U	U	U	U	U	U	U	U	U	U	U	U	U	U	U	U	U	U	U	U
(Z)-2-Hexen-1-ol	0.93±0.2	4.32±0.39	U	3.76±0.31	2.06±0.24	5.98±0.29	2.9±0.06	3.54±0.48	0.96±0.15	4.4±0.29	1.07±0.08	3.37±0.05	2.41±0.54	5.09±0.92	11.93±1.66	7.1±0.64	1.98±0.13	3.28±0.32	0±0	3.16±0.33	U	U	U	U	U	U	U	U	3.71±0.15	0.49±0.22	2.32±0.29	0.64±0.29	U	U	U	U	U	U	U	U	2.44±0.77	3.2±0.49	3.38±1.44	12.9±4.09	3.75±0.03	11.42±1.73	3.24±1.2	4.91±1.2	U
Undecane	U	U	U	U	U	U	U	U	U	U	U	U	U	U	U	U	U	U	U	U	6.73±0.1	7.49±0.43	U	U	U	U	U	U	U	U	U	U	U	U	U	U	U	U	U	U	U	U	U	U	U	U	U	U	U
2,4,6-trimethyl-Decane	2.39±0.68	4.19±1.37	U	U	U	U	U	U	5.01±0.12	3.61±0.09	2.89±0.36	3.66±0.97	12.85±1.49	3.7±0.22	7.17±0.18	7.15±0.42	U	U	2.79±0.4	3.1±0.29	U	U	U	U	U	U	U	U	U	U	U	U	U	U	U	U	U	U	U	U	U	U	8.72±0.24	4.24±0.26	6.37±3.19	7.55±5.82	U	U	7.6±5.04
Myroxide	U	U	U	U	U	U	U	U	U	U	U	U	U	U	U	U	U	U	U	U	5.18±1.44	4.17±0.47	U	U	U	U	35.11±0.42	37.41±0.03	U	U	U	U	U	U	U	U	U	U	6.65±1.67	8.79±3.02	10.73±1.4	7.61±0.38	4.77±0.11	18.16±0.05	8.28±1.11	7.86±0.59	U	U	U
Benzyl nitrile	U	15.13±0.06	U	U	U	15.28±1.15	U	U	U	15.3±4.1	U	12.76±0.41	U	13.74±0.4	U	17.22±2.53	U	U	U	7.67±0.07	U	U	6.17±0.16	43.02±2.6	U	U	U	U	U	10.35±0.1	U	14.12±4.1	U	U	U	U	U	U	U	U	U	U	U	U	U	U	551.97±39.57	163.97±19.57	U
Myroxide	U	U	U	U	U	U	U	U	U	U	U	U	U	U	U	U	U	U	U	U	3.23±0.54	4.04±0.62	U	U	U	U	U	U	U	U	U	U	U	U	U	U	U	U	U	U	U	U	1.58±0.15	4.68±0.07	U	U	1.44±0.31	8.39±1.31	U
Formanilide	U	U	U	U	U	5.78±1.22	U	U	U	5.03±0.67	U	U	U	U	U	8.36±1.52	U	U	U	U	U	U	U	U	U	U	7.7±0.2	8.68±0	U	U	U	U	U	U	U	U	U	U	U	U	U	U	U	U	U	U	U	U	U
2-Methyl-benzaldoxime	U	57.83±3.84	1.37±0.32	1.46±0.2	U	67.22±14.06	U	38.56±6.66	U	60.34±5.51	U	38.2±0.01	U	58.2±1.23	U	55.82±10.35	U	51.4±11.46	U	26.92±3.35	U	U	3.84±0.12	8.54±1.01	U	U	U	91.69±1.89	U	23.74±0.23	U	37.67±15.51	U	U	1.24±0.18	22.65±5.29	U	U	U	U	U	U	U	U	U	U	49.76±1.45	34.65±11.45	U
Benzyl isocyanide	U	63.18±3.88	3.42±0.69	3.63±0.49	U	74.61±17.39	U	45.46±8.83	U	64.23±5.4	U	43.02±0.4	U	65.81±0.72	U	60.67±10.44	U	59.8±14.02	U	28.74±1.08	U	U	U	47.8±3	U	U	U	80.95±2.17	U	22.71±1.21	U	36.16±15.4	U	U	U	20.48±5.52	U	U	U	U	U	U	U	U	U	U	41.96±1.34	13.34±13.34	U
Heptadecane	2.48±0.92	7.33±2.65	U	U	9.37±4.68	8.92±3.03	16.26±0.34	6.8±2.18	5.11±1.2	6.41±0.47	5.25±0.99	7.12±1.99	13.96±1.72	7.39±0.58	9.24±0.21	9.33±0.21	14.48±0.68	6.89±0.57	5.32±0.84	6.39±1.11	U	U	U	U	7.88±0.3	10.22±1.2	U	U	21.54±3.2	7.8±0.66	14.29±1.51	6.74±2.47	U	U	U	U	U	U	U	U	U	U	9.48±0.16	6.44±0.47	U	U	22.71±5.9	9.01±5.9	9.21±4.02
Indole	16.49±4.69	59.41±1.07	U	U	127.39±13.71	73.94±12.83	U	79.8±13.47	41.77±3.64	70.8±1.99	39.25±1.42	80.77±1.14	73.36±6.27	80.16±0.17	34.93±5.56	98.49±11.5	52.6±5.19	75±12.92	5.73±2.46	33.68±0.05	1.65±0.09	1.88±0	U	69.02±4.75	45±3.64	40.52±12.07	38.83±0.65	121.69±4.43	U	37.69±3.11	U	36.17±11.99	U	20.32±3.23	U	39.64±7.09	U	U	U	U	38.58±3.34	89.94±8.24	U	72.54±3.13	29.18±0.23	64.78±0.74	132.62±4.62	53.59±24.62	95.1±12.67
Methyl anthranilate	1.88±0.59	136.67±2.56	U	U	43.35±4.04	223.23±37	3.91±0.2	229.09±25.23	15.48±2.08	163.48±6.83	4.01±3.19	146.85±3.44	45.75±4.98	172.45±6.38	73.82±6.32	327.09±32.11	9.44±0.54	212.27±30.96	U	145.3±3.38	U	U	237.56±4.98	335.14±40.01	U	U	92.79±3.34	102.34±0.51	U	26.8±1.3	2.97±0.6	19.16±6.83	U	11.59±0.51	U	U	U	U	U	U	3.93±0.85	149.81±6.18	U	247.28±7.79	7.8±1.75	150.94±2.51	4.37±67.36	76.1±67.37	17.02±3.3
Total	2171.84±100.77	2316.79±222.27	1463.37±128.9	1815.7±91	3106.26±87.06	2633.41±417.44	2127.08±47.64	2765.2±170.45	1619.36±51.39	1989.06±186.12	1906.18±169.17	2524.84±84.67	2630.24±94.05	3201.25±328.59	3255.22±382.57	3474.32±329.38	2682.38±463.2	3078.66±429.31	2384.84±47.32	2071.74±76.11	4100.37±419.24	3549.98±141.85	3806.31±82.08	5203.3±565.95	5764.68±428.77	2498.79±311.42	4779.44±118.16	5598.65±175.92	1414.33±51.39	1476.94±56.63	1449.52±101.71	1520.44±186.12	2847.31±628.67	3935.44±466.5	3525.66±316.68	3982.85±207.39	4583.73±170.01	3773.35±238.45	2091.23±408	2586.06±567.39	4121.34±138.43	3897.06±340.68	2091.18±135.65	4478.73±152.84	2507.31±155.66	3009.29±111.21	6235.58±345.48	3587.95±802.49	2089.5±152.6
U: Undetectable
[truncated: 1 more columns]
