# Supplementary material for: Transcriptomic and metabolomic analyses provide insight into the volatile compounds of citrus leaves and flowers
Source: BMC Plant Biol. 2020 Jan 6;20:7. doi: 10.1186/s12870-019-2222-z (PMC6945444; doi:10.1186/s12870-019-2222-z)
Supplement: Supplementary file 10 — Additional file 10: Table S6. Summary of important volatiles and terpenoids in flowers. (1): Most abundant volatiles in flowers; (2): proportions of monoterpenes in total volatiles; (3): proportions of sesquiterpenes in total volatiles; (4): proportions of other compounds in total volatiles. [file 12870_2019_2222_MOESM10_ESM.xls]

## Sheet: Table S6
Table S6 Summary of important volatiles and terpenoids in flowers.
	Before blooming stage (F1)				blooming stage (F2)
Species	Most abundant (1)	Monoterpene (2)	Sesquiterpene(3)	Others(4)	Most abundant (1)	Monoterpene (2)	Sesquiterpene(3)	Others(4)
Hong Anliu	Sabinene	0.8632	0.096	0.0407	Sabinene	0.5893	0.2204	0.1902
Anliu	Sabinene	0.835	0.1377	0.0272	Sabinene	0.5892	0.3543	0.0565
Lanelate navel orange	Sabinene	0.6568	0.1591	0.1841	Sabinene	0.5294	0.2223	0.2483
Washington navel orange	Sabinene	0.8537	0.1149	0.0313	Sabinene	0.637	0.1982	0.1648
Taoyecheng	Sabinene	0.7532	0.177	0.0698	Sabinene	0.4917	0.2544	0.2539
Zaojin sweet orange	Sabinene	0.8242	0.1343	0.0415	Sabinene	0.6279	0.1911	0.1809
Seika navel orange	Sabinene	0.703	0.2072	0.0898	Sabinene	0.6334	0.2034	0.1632
Newhall navel orange	Sabinene	0.7863	0.1385	0.0752	Sabinene	0.6084	0.1779	0.2137
Cara Cara navel orange	Sabinene	0.7931	0.1535	0.0533	Sabinene	0.6587	0.1872	0.1541
Valencia orange	Sabinene	0.7867	0.1369	0.0763	Sabinene	0.6455	0.1817	0.1728
Daidai sour orange	Linalyl acetate	0.6085	0.3791	0.0125	Linalyl acetate	0.6021	0.3846	0.0133
Shatangju	β-Pinene	0.7286	0.1727	0.0987	β-Pinene	0.6972	0.1701	0.1327
Liuyeju	γ-Terpinene	0.7992	0.1802	0.0207	γ-Terpinene	0.7783	0.1833	0.0384
Red tangerine	dimethyl anthranilate	0.3855	0.0765	0.538	dimethyl anthranilate	0.3906	0.0939	0.5154
Dapu	γ-Terpinene	0.6274	0.2412	0.1313	γ-Terpinene	0.5857	0.2226	0.1917
Guoqing No.1	γ-Terpinene	0.5688	0.2963	0.1349	γ-Terpinene	0.5332	0.2709	0.1958
Lemon	D-limonene	0.8527	0.1344	0.013	D-limonene	0.8392	0.1303	0.0305
Lime	D-limonene	0.8669	0.1202	0.0129	D-limonene	0.7666	0.1809	0.0526
Rough lemon	D-limonene	0.9113	0.0798	0.0089	D-limonene	0.7961	0.1726	0.0314
Fenghuang pummelo	D-limonene	0.8069	0.1783	0.0148	D-limonene	0.7137	0.271	0.0153
Maxu grapefruit	D-limonene	0.8128	0.1618	0.0253	D-limonene	0.697	0.2276	0.0755
Zipi pummelo	D-limonene	0.8968	0.0829	0.0203	D-limonene	0.6613	0.2511	0.0876
HB pummelo	D-limonene	0.7914	0.1745	0.0341	D-limonene	0.6173	0.2925	0.0902
Star ruby grapefruit	γ-Terpinene	0.6686	0.1798	0.1516	γ-Terpinene	0.6653	0.2114	0.1234
Nova	Sabinene	0.7248	0.1613	0.114	Sabinene	0.5811	0.1907	0.2282
(1): The most abundant volatiles in flowers; (2): The percentage of monoterpenes in total volatiles; (3): The percentage of sesquiterpenes in total volatiles; (4): The percentage of other compounds in total volatiles.
