# Supplementary material for: Transcriptomic and metabolomic analyses provide insight into the volatile compounds of citrus leaves and flowers
Source: BMC Plant Biol. 2020 Jan 6;20:7. doi: 10.1186/s12870-019-2222-z (PMC6945444; doi:10.1186/s12870-019-2222-z)
Supplement: Supplementary file 12 — Additional file 12: Table S7. Total volatile levels and compounds detected in flowers at two opening stages. F1: balloon stage; F2: fully open stage. [file 12870_2019_2222_MOESM12_ESM.xls]

## Sheet: Table S7
Table S7 Total volatile levels and compounds detected in flowers at two opening stages
Citrus germplasms	Abb.	F1		F2
		Concentration	Compounds	Concentration	Compounds
		(µg/g, FW)		(µg/g, FW)
Sweet orange (C. sinensis)
Hong Anliu	AHL	2171.85±100.76	34	2316.79±222.3	38
Anliu	AL	1463.35±128.88	34	1815.71±91.00	36
Lanelate navel orange	LNO	2339.03±87.03	34	2633.41±417.43	37
Washington navel orange	WNO	2127.07±47.62	30	2765.18±170.46	35
Taoyecheng	TYC	1619.39±43.86	35	1989.06±53.57	39
Zaojin sweet orange	ZJO	1906.19±169.14	36	2524.82±84.67	40
Seika navel orange	SNO	2630.23±94.03	38	3201.27±328.58	41
Newhall navel orange	NNO	3255.22±382.58	37	3474.30±329.38	41
Cara Cara navel orange	CCN	2682.35±463.18	34	3078.66±429.28	35
Valencia orange	VLO	2384.86±47.29	33	2071.72±76.10	39
Sour orange (C. aurantium)
Daidai sour orange	DDS	4100.37±419.25	31	3549.96±141.86	31
Loose-skin mandarin (C. reticulata)
Shatang tangerine	STJ	3806.35±82.13	38	5203.31±565.94	42
Liuyeju	LYJ	5764.68±428.77	34	4498.79±311.42	34
Red tangerine	RT	4779.44±118.16	33	5598.61±175.92	38
dapu	DP	1449.50±101.71	31	1520.46±186.10	36
Guoqing No.1	GQ1	1414.33±51.39	30	1476.96±56.66	35
Nova	Nova	2089.51±152.60	35	2098.86±154.92	39
Citron (C. medica)
lemon	LM	2591.57±372.93	34	3935.46±466.53	40
lime	Lime	3525.67±316.68	35	3982.84±207.36	42
Rough lemon	RLM	4583.74±170.02	35	3773.37±238.45	35
Pummelo (C. maxima) and grapefruit (C. paradisi)
Fenghuang pummelo	FHP	2091.21±408.01	19	2586.08±567.40	19
Maxu grapefruit	MXG	4121.33±138.43	38	3897.05±340.70	38
Zipi pummelo	ZPP	2091.16±135.66	32	4478.72±152.85	41
HB pummelo	HBP	2507.31±155.65	36	3009.29±111.23	35
star ruby grapefruit	SRG	6235.60±142.94	42	5617.94±402.48	45
F1: balloon stage; F2: fully open stage.
