# Supplementary material for: Transcriptomic and metabolomic analyses provide insight into the volatile compounds of citrus leaves and flowers
Source: BMC Plant Biol. 2020 Jan 6;20:7. doi: 10.1186/s12870-019-2222-z (PMC6945444; doi:10.1186/s12870-019-2222-z)
Supplement: Supplementary file 14 — Additional file 14: Table S8. Basic statistics of RNA-Seq raw data. [file 12870_2019_2222_MOESM14_ESM.xls]

## Sheet: Table S8
Table S8 Basic statistics of RNA-Seq raw data
Sample	Total Bases	Read Count	GC (%)	AT (%)	Q20 (%)	Q30 (%)	Uniquely mapped reads	reads mapped to too many loci	mapped reads
F1-1	6583831652	65186452	44.49	55.51	98.16	94.98	0.9241	0.0564	0.9805
F1-2	5364021322	53109122	44.41	55.59	98.02	94.70	0.9241	0.0578	0.9819
F1-3	5891379490	58330490	44.42	55.58	98.08	94.82	0.9224	0.0568	0.9792
F2-1	5294171338	52417538	44.72	55.28	98.07	94.81	0.9014	0.0649	0.9663
F2-2	5707893396	56513796	44.73	55.27	97.72	93.97	0.899	0.0656	0.9646
F2-3	7000368580	69310580	44.78	55.22	97.73	94.01	0.8967	0.0649	0.9616
