# Supplementary material for: Transcriptomic and metabolomic analyses provide insight into the volatile compounds of citrus leaves and flowers
Source: BMC Plant Biol. 2020 Jan 6;20:7. doi: 10.1186/s12870-019-2222-z (PMC6945444; doi:10.1186/s12870-019-2222-z)
Supplement: Supplementary file 16 — Additional file 16: Table S9. Differentially expressed genes between the balloon (F1) and fully open (F2) flower stages. [file 12870_2019_2222_MOESM16_ESM.xls]

## Sheet: Table S9
Table S9 Differentially expressed genes between the balloon (F1) and fully open flowers (F2) stages
GeneID	logFC	logCPM	LR	PValue	FDR
Cs1g01180.1	-2.01588	2.08492	157.429	4.12396e-36	1.91288e-35
Cs1g01240.1	3.86448	4.96234	1126.94	4.61345e-247	1.49116e-245
Cs1g01250.1	2.65127	2.44822	199.559	2.60661e-45	1.44796e-44
Cs1g01270.1	-4.21537	0.698955	164.767	1.02862e-37	4.94501e-37
Cs1g01410.1	-1.89639	3.88914	382.839	2.99835e-85	2.97622e-84
Cs1g01520.1	3.28044	0.834933	96.3306	9.72179e-23	3.28843e-22
Cs1g01610.2	2.37827	1.64823	128.078	1.0791e-29	4.33281e-29
Cs1g01730.1	-1.53908	2.00205	71.2403	3.16269e-17	8.96957e-17
Cs1g02070.1	-2.56736	5.80611	1125.87	7.85905e-247	2.52873e-245
Cs1g02160.2	-2.77991	4.27461	898.647	1.93147e-197	4.77971e-196
Cs1g02690.1	-2.01099	6.75959	1391.89	1.21699e-304	5.22499e-303
Cs1g02720.1	1.74345	0.508785	32.5142	1.18327e-08	2.38867e-08
Cs1g02940.1	-1.50301	7.32854	980.506	3.10185e-215	8.60191e-214
Cs1g02990.1	-3.85342	3.81933	946.567	7.39679e-208	1.97073e-206
Cs1g03070.1	1.5418	2.10468	78.8463	6.71364e-19	2.01339e-18
Cs1g03260.1	4.0052	1.70429	179.093	7.64788e-41	3.91288e-40
Cs1g03280.1	-2.17307	4.80472	551.115	7.2029e-122	1.01956e-120
Cs1g03310.1	2.38121	1.71722	95.7238	1.32083e-22	4.44982e-22
Cs1g03580.1	3.56848	1.4765	106.303	6.32686e-25	2.26477e-24
Cs1g03670.1	2.28075	1.71404	124.807	5.60954e-29	2.21124e-28
Cs1g03960.1	-1.74794	0.252344	36.7228	1.3618e-09	2.88383e-09
Cs1g04180.1	2.41267	1.86384	154.388	1.90548e-35	8.70257e-35
Cs1g04200.1	-3.19803	1.23598	169.638	8.87431e-39	4.35995e-38
Cs1g04580.1	1.86901	0.791167	51.6327	6.69181e-13	1.62607e-12
Cs1g04800.2	1.90187	0.411073	37.4938	9.17063e-10	1.95627e-09
Cs1g04910.1	2.30097	6.96016	1956.08	0	0
Cs1g04960.1	-3.83298	-0.281732	65.2633	6.55316e-16	1.77213e-15
Cs1g05000.3	1.62014	0.216927	19.1181	1.22876e-05	2.09231e-05
Cs1g05030.1	-4.02999	3.81783	834.956	1.35584e-183	3.06764e-182
Cs1g05240.1	1.92972	0.649718	46.7227	8.17775e-12	1.90591e-11
Cs1g05350.1	2.07599	0.778486	38.7267	4.8749e-10	1.05379e-09
Cs1g05410.1	1.80173	2.67718	145.414	1.74356e-33	7.67297e-33
Cs1g05600.1	2.0793	3.02507	193.965	4.334e-44	2.35789e-43
Cs1g05680.1	-6.02314	2.30141	617.768	2.28696e-136	3.62204e-135
Cs1g05920.1	4.5499	-0.244602	73.8339	8.49748e-18	2.45586e-17
Cs1g05930.1	3.57375	2.13367	293.269	9.64546e-66	7.40768e-65
Cs1g05970.1	-2.13784	1.48513	100.142	1.41871e-23	4.89998e-23
Cs1g06080.1	4.34786	0.80808	91.6649	1.02668e-21	3.3743e-21
Cs1g06230.3	-1.92745	-0.494824	27.5396	1.53907e-07	2.93681e-07
Cs1g06730.1	-2.40693	0.510782	65.7443	5.13381e-16	1.39439e-15
Cs1g06770.1	2.86644	2.28057	237.255	1.56034e-53	9.93351e-53
Cs1g07110.1	-2.13905	6.68404	1706.05	0	0
Cs1g07370.1	1.55733	2.45675	90.8293	1.56617e-21	5.12727e-21
Cs1g07450.1	1.77001	2.21627	99.1235	2.37234e-23	8.15811e-23
Cs1g07650.1	-1.72458	0.997251	56.5442	5.49495e-14	1.39294e-13
Cs1g07740.1	1.59374	3.98007	302.847	7.89625e-68	6.26688e-67
Cs1g08000.1	2.06851	0.629391	27.0994	1.93257e-07	3.66852e-07
Cs1g08010.1	-2.4119	10.0147	3719.85	0	0
Cs1g08030.1	-1.75581	2.26705	132.333	1.26498e-30	5.19326e-30
Cs1g08110.1	-2.85408	6.90337	3011.87	0	0
Cs1g08205.1	1.66962	1.35333	62.2092	3.08845e-15	8.16294e-15
Cs1g08270.1	-1.63645	3.75431	210.809	9.14868e-48	5.29242e-47
Cs1g08340.1	3.21131	2.13988	226.039	4.35628e-51	2.65361e-50
Cs1g08370.2	3.35396	-0.430116	51.2773	8.01982e-13	1.94247e-12
Cs1g08610.1	-2.85235	2.95135	283.16	1.53837e-63	1.14089e-62
Cs1g08810.4	-1.7278	0.280688	20.7801	5.1516e-06	8.98458e-06
Cs1g09100.1	2.01924	0.319172	37.0739	1.13735e-09	2.41642e-09
Cs1g09130.1	-2.00332	2.65491	69.4456	7.85495e-17	2.1984e-16
Cs1g09254.1	1.5041	1.37937	30.7012	3.00973e-08	5.94605e-08
Cs1g09550.1	-2.37136	1.6799	155.647	1.01118e-35	4.64201e-35
Cs1g09850.1	3.51642	0.587402	97.0892	6.62722e-23	2.25076e-22
Cs1g10110.1	1.6653	0.32813	21.3205	3.88552e-06	6.8325e-06
Cs1g10450.1	-1.73122	2.32664	131.246	2.18737e-30	8.93886e-30
Cs1g10620.1	-1.91002	3.58052	299.637	3.95223e-67	3.11071e-66
Cs1g10770.1	2.10974	0.765645	50.8266	1.00896e-12	2.43386e-12
Cs1g10920.1	4.52125	0.342994	101.197	8.32714e-24	2.8943e-23
Cs1g11120.1	1.73296	0.409983	31.5197	1.97432e-08	3.93704e-08
Cs1g11140.2	-2.53901	2.87898	321.659	6.30283e-72	5.29408e-71
Cs1g11190.1	2.12187	3.11408	230.973	3.65697e-52	2.27131e-51
Cs1g11280.1	-1.77025	2.21506	102.108	5.25703e-24	1.84112e-23
Cs1g11290.1	-1.77546	0.269937	36.1751	1.80359e-09	3.79292e-09
Cs1g11660.1	-2.47565	0.0715802	50.8317	1.00633e-12	2.42876e-12
Cs1g11770.1	6.06455	1.79253	249.149	3.9808e-56	2.64533e-55
Cs1g11800.1	1.67713	6.8623	947.961	3.6808e-208	9.82513e-207
Cs1g11940.1	-1.72071	1.54788	67.4746	2.13417e-16	5.86703e-16
Cs1g11960.1	2.64178	1.2696	116.579	3.55011e-27	1.34226e-26
Cs1g12310.1	-1.79096	3.07168	179.834	5.26827e-41	2.70219e-40
Cs1g12360.1	1.81963	1.3855	55.9773	7.3311e-14	1.85181e-13
Cs1g12520.2	2.00728	0.195468	33.7739	6.19051e-09	1.26963e-08
Cs1g12580.1	-2.44176	7.74824	3100.53	0	0
Cs1g12620.1	3.39691	2.70453	401.558	2.52275e-89	2.62285e-88
Cs1g12650.1	2.07152	6.15983	589.425	3.34139e-130	5.04536e-129
Cs1g12680.1	5.88533	2.78174	622.389	2.26021e-137	3.61177e-136
Cs1g13080.1	2.43174	6.92584	2173.12	0	0
Cs1g13130.1	3.04883	4.55708	935.847	1.58266e-205	4.17763e-204
Cs1g13290.1	2.66985	9.01116	3504.57	0	0
Cs1g13320.1	-2.70775	8.49835	3763.25	0	0
Cs1g13540.1	3.68418	4.50976	1070.62	8.04533e-235	2.42962e-233
Cs1g13590.1	1.86692	3.30315	243.86	5.66452e-55	3.6936e-54
Cs1g13620.1	2.4454	4.96772	872.659	8.62073e-192	2.06521e-190
Cs1g13680.1	6.05141	-0.102981	82.0016	1.35977e-19	4.18261e-19
Cs1g13700.1	-1.7711	2.8019	122.002	2.30592e-28	8.93654e-28
Cs1g13760.1	1.53901	2.0225	74.1442	7.26125e-18	2.1037e-17
Cs1g13840.1	2.09774	3.90704	390.251	7.30016e-87	7.36944e-86
Cs1g13970.1	2.44903	5.43947	1342.05	8.2234e-294	3.38776e-292
Cs1g14060.1	-2.83798	10.5985	5892.66	0	0
Cs1g14330.1	1.86256	2.36441	86.8462	1.17297e-20	3.73703e-20
Cs1g14400.1	1.78884	-0.0997962	24.2861	8.30342e-07	1.51935e-06
Cs1g14460.1	-1.54709	2.01176	54.484	1.56719e-13	3.91015e-13
Cs1g14500.2	3.73346	0.87193	106.429	5.93814e-25	2.12722e-24
Cs1g14570.1	5.96966	1.41128	227.035	2.64163e-51	1.61743e-50
Cs1g14690.1	-2.39204	-0.363819	37.2489	1.03975e-09	2.21402e-09
Cs1g14790.1	-2.08451	1.71761	117.266	2.51043e-27	9.52201e-27
Cs1g14820.1	2.31003	0.647872	49.5663	1.91777e-12	4.57505e-12
Cs1g15090.1	3.15031	4.62769	1156.76	1.51923e-253	5.0478e-252
Cs1g15180.1	3.01142	1.62099	156.411	6.88479e-36	3.18003e-35
Cs1g15290.1	-4.35982	2.42729	463.541	8.15476e-103	9.74333e-102
Cs1g15420.1	3.97978	1.82406	209.331	1.92221e-47	1.10525e-46
Cs1g15440.1	2.03049	8.55382	1784.94	0	0
Cs1g15590.1	3.29156	5.63242	2331.31	0	0
Cs1g15660.1	3.53995	3.11283	405.734	3.11006e-90	3.26682e-89
Cs1g15710.1	-1.77486	8.12117	1168.59	4.07948e-256	1.37144e-254
Cs1g15730.1	-2.3369	8.77793	3028.91	0	0
Cs1g15790.1	1.77684	1.98114	71.0014	3.56975e-17	1.00979e-16
Cs1g15820.1	-1.6361	5.98798	719.464	1.75061e-158	3.28765e-157
Cs1g15870.1	2.09467	2.48925	181.561	2.21135e-41	1.14495e-40
Cs1g15880.2	-2.31685	1.2331	92.7632	5.89405e-22	1.95109e-21
Cs1g15990.1	3.19014	5.14099	1283.26	4.92168e-281	1.87577e-279
Cs1g16020.1	1.92521	1.02526	59.5396	1.19855e-14	3.10002e-14
Cs1g16200.1	1.59322	6.30089	864.054	6.40119e-190	1.51314e-188
Cs1g16220.1	-2.26987	3.02243	270.735	7.84844e-61	5.588e-60
Cs1g16276.1	1.50714	1.39325	36.4043	1.6035e-09	3.38112e-09
Cs1g16490.1	2.07481	4.42723	462.155	1.63285e-102	1.93955e-101
Cs1g16890.1	-2.22679	5.14891	1194.02	1.21336e-261	4.16752e-260
Cs1g16910.1	-4.96777	0.135215	136.818	1.32138e-31	5.55113e-31
Cs1g17060.1	-3.50102	4.77961	1584.83	0	0
Cs1g17345.1	2.71767	0.923492	86.783	1.21108e-20	3.85501e-20
Cs1g17410.1	-1.77333	1.21401	64.8218	8.19891e-16	2.20963e-15
Cs1g17420.1	-2.09324	10.6195	2101.28	0	0
Cs1g17550.1	1.66575	6.97859	1014.84	1.06946e-222	3.07341e-221
Cs1g17590.1	2.23156	3.55081	341.466	3.05894e-76	2.73883e-75
Cs1g17600.1	1.58619	5.56268	625.046	5.97324e-138	9.60977e-137
Cs1g17640.1	2.10855	5.49905	1054.23	2.93282e-231	8.7457e-230
Cs1g17860.1	-1.7742	6.02226	754.194	4.91516e-166	9.86771e-165
Cs1g18010.1	1.68125	1.16681	36.9929	1.18561e-09	2.51709e-09
Cs1g18020.1	-2.02606	1.92733	73.1231	1.21809e-17	3.50196e-17
Cs1g18050.1	2.95136	3.01554	355.289	2.9886e-79	2.7716e-78
Cs1g18060.1	5.08004	1.09967	162.957	2.55629e-37	1.22355e-36
Cs1g18310.1	2.26405	2.52082	158.742	2.13012e-36	9.96152e-36
Cs1g18400.1	1.69661	5.28604	478.735	4.02626e-106	4.94318e-105
Cs1g18410.1	1.81757	4.88413	593.32	4.75077e-131	7.22705e-130
Cs1g18540.1	1.95351	8.98643	1709.74	0	0
Cs1g18600.1	-1.66288	1.68026	67.179	2.47946e-16	6.79004e-16
Cs1g18710.1	-1.51494	3.99026	293.02	1.09294e-65	8.38021e-65
Cs1g18970.1	-1.94735	2.66361	184.428	5.23122e-42	2.73536e-41
Cs1g19160.1	1.75054	2.63775	92.8284	5.70317e-22	1.88878e-21
Cs1g19170.1	1.55833	1.61522	61.835	3.73476e-15	9.83107e-15
Cs1g19290.1	-3.37121	4.25126	1257.72	1.73902e-275	6.35591e-274
Cs1g19470.1	-1.7874	-0.148475	24.8399	6.22951e-07	1.14812e-06
Cs1g19510.1	1.69761	1.3648	50.3153	1.30923e-12	3.14382e-12
Cs1g19590.1	-1.9766	7.49076	1890.97	0	0
Cs1g19730.1	-1.64481	6.36281	831.671	7.0192e-183	1.58059e-181
Cs1g19740.1	-2.45969	4.09877	694.52	4.65005e-153	8.39009e-152
Cs1g19800.1	1.68114	1.14602	46.8224	7.77218e-12	1.81317e-11
Cs1g19970.1	-3.04806	4.19591	780.855	7.84573e-172	1.65679e-170
Cs1g20090.1	2.44835	6.09352	1207.3	1.57824e-264	5.52732e-263
Cs1g20150.1	-2.58943	9.15316	2866.44	0	0
Cs1g20190.1	2.93637	0.6	53.1575	3.07846e-13	7.59307e-13
Cs1g20210.1	3.4271	2.84626	332.01	3.50829e-74	3.0455e-73
Cs1g20410.1	2.20279	1.96984	118.528	1.32832e-27	5.07204e-27
Cs1g20480.1	2.35967	1.43443	100.66	1.09226e-23	3.78075e-23
Cs1g20870.1	-2.42246	4.85853	1101.31	1.71204e-241	5.399e-240
Cs1g20890.1	-1.65087	5.27297	555.588	7.66199e-123	1.08996e-121
Cs1g21000.1	-4.11158	-0.020738	107.526	3.41322e-25	1.23108e-24
Cs1g21040.1	-1.98213	1.09481	46.9791	7.17463e-12	1.67761e-11
Cs1g21050.1	1.56274	9.3294	1704.23	0	0
Cs1g21070.1	-2.62713	2.97044	409.083	5.80368e-91	6.13237e-90
Cs1g21110.1	-1.56831	8.1452	1142.1	2.33477e-250	7.65053e-249
Cs1g21200.1	5.0034	1.70451	195.773	1.74704e-44	9.57781e-44
Cs1g21210.1	-4.54594	4.98941	1607.59	0	0
Cs1g21360.1	3.79282	1.31935	121.912	2.41356e-28	9.3486e-28
Cs1g21410.1	-2.46641	1.28374	105.874	7.85583e-25	2.80714e-24
Cs1g21420.1	-2.52766	4.31393	620.725	5.20107e-137	8.28336e-136
Cs1g21460.1	3.56595	3.47434	500.723	6.61546e-111	8.52593e-110
Cs1g21520.1	2.20856	0.505531	25.0349	5.63027e-07	1.03996e-06
Cs1g21580.1	-2.13816	0.103215	43.3575	4.55993e-11	1.02762e-10
Cs1g21860.1	-4.10917	0.497277	145.389	1.76562e-33	7.76762e-33
Cs1g22000.1	2.02001	2.5286	148.401	3.87718e-34	1.73137e-33
Cs1g22210.1	2.07687	1.18262	72.2767	1.87047e-17	5.34623e-17
Cs1g22310.1	1.75484	4.27667	273.758	1.72171e-61	1.24009e-60
Cs1g22350.1	-2.27864	0.66176	54.615	1.46609e-13	3.66176e-13
Cs1g22530.1	2.7796	2.35449	152.346	5.32315e-35	2.4103e-34
Cs1g22550.1	3.50634	5.0551	1921.22	0	0
Cs1g22610.2	1.81596	0.657856	19.2631	1.13886e-05	1.94319e-05
Cs1g22690.1	8.49489	0.257125	124.283	7.30579e-29	2.87036e-28
Cs1g22720.1	-6.1466	0.107303	128.436	9.01136e-30	3.6254e-29
Cs1g22750.1	2.28544	0.119915	24.7858	6.40664e-07	1.18046e-06
Cs1g22780.1	1.58188	6.84885	842.589	2.97028e-185	6.82877e-184
Cs1g22890.1	2.47624	1.89269	145.796	1.43858e-33	6.34062e-33
Cs1g22965.1	1.97504	1.10954	52.8853	3.53615e-13	8.7054e-13
Cs1g22990.1	-1.64204	0.809344	27.5168	1.55736e-07	2.97091e-07
Cs1g23150.1	-3.36405	2.8771	295.577	3.02942e-66	2.35449e-65
Cs1g23170.1	-4.0671	4.07706	1289.38	2.29656e-282	8.91965e-281
Cs1g23180.1	-3.46734	1.38786	211.199	7.51922e-48	4.35687e-47
Cs1g23190.1	-4.00355	1.76179	208.2	3.39319e-47	1.94556e-46
Cs1g23200.1	-4.20378	5.60908	3091.02	0	0
Cs1g23290.1	-1.90178	-0.0787427	20.8068	5.08032e-06	8.86459e-06
Cs1g23340.1	-4.48826	-0.282588	98.1783	3.82364e-23	1.30858e-22
Cs1g23370.1	-2.96895	4.62968	1188.14	2.30284e-260	7.83405e-259
Cs1g23590.1	-1.80168	9.62597	1645.33	0	0
Cs1g23720.1	-2.01582	2.85639	187.16	1.32522e-42	7.00914e-42
Cs1g23880.1	4.68838	1.11762	136.996	1.20817e-31	5.08302e-31
Cs1g23970.1	-1.64019	1.91129	44.1769	3.00004e-11	6.82453e-11
Cs1g24430.1	1.83007	4.5264	395.03	6.65143e-88	6.79637e-87
Cs1g24440.1	-2.0046	9.77038	2545.88	0	0
Cs1g24510.1	-2.9858	6.06613	2214.34	0	0
Cs1g24820.1	2.81738	0.662717	86.6694	1.28268e-20	4.08201e-20
Cs1g24850.1	-1.70124	7.50957	1555.2	0	0
Cs1g24940.1	2.32188	0.793113	37.8298	7.71926e-10	1.65459e-09
Cs1g25170.1	2.22414	1.59564	80.5195	2.87853e-19	8.75226e-19
Cs1g25270.1	7.25603	2.26803	477.015	9.53492e-106	1.16963e-104
Cs1g25310.1	5.98404	0.571494	122.013	2.29305e-28	8.88906e-28
Cs1g25360.1	4.80875	1.37723	210.235	1.22053e-47	7.04066e-47
Cs1g25610.1	2.77512	3.91701	621.339	3.82489e-137	6.09843e-136
Cs1g25640.1	-1.6991	4.53498	504.965	7.90265e-112	1.02684e-110
Cs1g25720.1	3.04587	3.77534	603.385	3.07274e-133	4.77631e-132
Cs1g25730.1	1.69737	5.68366	697.498	1.04659e-153	1.89798e-152
Cs1g25980.1	1.58619	1.94966	62.4927	2.67433e-15	7.08023e-15
Cs1g26010.1	6.61312	0.391367	133.903	5.73811e-31	2.37488e-30
Cs1g26020.1	3.32405	1.16858	119.586	7.79254e-28	2.9891e-27
Cs1g26190.2	1.59053	1.19722	42.784	6.11287e-11	1.36894e-10
Cs1g26230.1	3.45314	3.9548	881.109	1.25447e-193	3.03073e-192
Cs1g26330.1	-3.27781	8.52185	5510.53	0	0
Cs1g26340.1	-3.15997	7.06177	3411.69	0	0
Cs1g26620.1	-2.79798	3.47582	511.622	2.81455e-113	3.70782e-112
Cs1g26810.1	-1.7052	8.02815	1219.37	3.76356e-267	1.35128e-265
Cs2g01020.1	3.39526	3.92711	561.609	3.75438e-124	5.41649e-123
Cs2g01100.1	-2.37649	1.17223	72.9948	1.29994e-17	3.73199e-17
Cs2g01180.1	4.258	0.713782	121.875	2.4586e-28	9.51789e-28
Cs2g01230.1	-1.57264	0.901679	44.3802	2.70412e-11	6.16318e-11
Cs2g01240.1	-3.79122	1.73557	186.529	1.81961e-42	9.6062e-42
Cs2g01250.1	1.91813	4.48722	523.601	6.96853e-116	9.433e-115
Cs2g01540.1	2.61402	2.69731	263.015	3.77905e-59	2.61997e-58
Cs2g01940.1	2.43165	5.80534	1310.77	5.16763e-287	2.06329e-285
Cs2g01950.1	2.0442	2.07279	97.8168	4.58944e-23	1.56615e-22
Cs2g02160.1	-2.71561	-0.44886	45.3265	1.66776e-11	3.83919e-11
Cs2g02340.1	1.82526	1.06714	58.8533	1.69872e-14	4.3699e-14
Cs2g02690.1	-2.53068	5.19737	1056.39	9.93307e-232	2.9745e-230
Cs2g02940.1	2.05328	3.6494	270.219	1.01658e-60	7.2271e-60
Cs2g03140.1	1.89084	5.43293	679.1	1.0486e-149	1.85214e-148
Cs2g03160.1	1.92391	1.87567	80.2937	3.22695e-19	9.79283e-19
Cs2g03180.1	-1.78832	3.09439	211.688	5.88195e-48	3.41374e-47
Cs2g03380.1	-3.87882	2.76836	494.71	1.34579e-109	1.71123e-108
Cs2g03390.1	1.87401	1.00117	45.9148	1.23508e-11	2.86072e-11
Cs2g03500.1	-1.60597	9.44901	1696.95	0	0
Cs2g03520.1	-1.63019	3.34835	234.045	7.81919e-53	4.91857e-52
Cs2g03650.1	1.69911	4.08545	316.592	8.0039e-71	6.64459e-70
Cs2g03710.1	12.3581	3.96975	913.661	1.05246e-200	2.70791e-199
Cs2g03760.1	-2.17422	1.70328	114.76	8.88384e-27	3.32887e-26
Cs2g04015.1	1.53182	7.92302	1022.61	2.18637e-224	6.3086e-223
Cs2g04030.2	-1.77592	3.65581	303.758	5.00152e-68	3.98055e-67
Cs2g04080.1	-1.94278	8.63859	2461.06	0	0
Cs2g04160.1	3.50558	1.1193	108.716	1.8726e-25	6.79361e-25
Cs2g04460.1	2.84451	1.60365	139.934	2.75166e-32	1.17678e-31
Cs2g04480.1	-2.37551	0.730393	45.7871	1.31827e-11	3.05043e-11
Cs2g04520.1	-3.40652	3.63882	806.103	2.54172e-177	5.5397e-176
Cs2g04540.1	1.90093	3.98914	294.453	5.3242e-66	4.11557e-65
Cs2g04550.1	2.82293	2.21275	187.335	1.21374e-42	6.42431e-42
Cs2g04590.1	1.74094	2.70657	77.8784	1.09584e-18	3.26643e-18
Cs2g04640.2	-2.13346	1.76698	128.903	7.12146e-30	2.86668e-29
Cs2g04670.1	3.89873	1.86556	230.146	5.53979e-52	3.43173e-51
Cs2g04710.1	-2.1483	4.11932	590.215	2.25034e-130	3.40875e-129
Cs2g04720.1	1.97537	1.27438	60.7921	6.34306e-15	1.65593e-14
Cs2g04800.1	1.8771	7.68882	1477.19	3.45845952088873e-323	1.63535728773453e-321
Cs2g05030.1	1.93328	4.20777	415.661	2.14692e-92	2.32187e-91
Cs2g05040.1	2.04354	2.94537	107.402	3.63404e-25	1.31006e-24
Cs2g05050.3	-1.93214	1.49986	64.5319	9.49804e-16	2.55444e-15
Cs2g05055.1	-2.06	3.93443	270.387	9.34485e-61	6.64678e-60
Cs2g05080.1	1.77901	1.94736	45.8385	1.28417e-11	2.97201e-11
Cs2g05090.1	-1.75384	6.5327	802.085	1.90035e-176	4.1292e-175
Cs2g05170.1	-3.27169	2.40196	304.384	3.65314e-68	2.91719e-67
Cs2g05250.1	4.38686	1.13017	168.796	1.35533e-38	6.63193e-38
Cs2g05260.1	2.44403	4.99294	877.742	6.769e-193	1.62982e-191
Cs2g05350.1	-1.63219	6.91041	1089.07	7.8251e-239	2.43004e-237
Cs2g05360.1	-3.14878	2.00296	260.003	1.71362e-58	1.17716e-57
Cs2g05490.3	-1.95105	-0.207526	22.336	2.28875e-06	4.07747e-06
Cs2g05500.1	-2.81309	5.33897	1291.01	1.01602e-282	3.96776e-281
Cs2g05570.1	1.54287	3.60596	201.151	1.17133e-45	6.53471e-45
Cs2g05680.1	-1.56324	-0.0695225	18.5436	1.66065e-05	2.80261e-05
Cs2g05870.1	-2.27756	1.7974	157.987	3.11473e-36	1.44853e-35
Cs2g05990.1	-2.32707	5.15204	849.882	7.71167e-187	1.79026e-185
Cs2g06170.1	2.78641	4.07929	679.117	1.0397e-149	1.8387e-148
Cs2g06180.1	2.89503	0.24993	56.9952	4.3688e-14	1.11063e-13
Cs2g06420.1	-5.15349	2.48974	620.646	5.40962e-137	8.60588e-136
Cs2g06500.1	1.90762	4.86666	672.112	3.47057e-148	6.04761e-147
Cs2g06530.1	2.55415	2.7713	288.331	1.14888e-64	8.6784e-64
Cs2g06540.1	2.10557	3.16046	254.709	2.44222e-57	1.64827e-56
Cs2g06550.1	2.79407	3.99267	497.507	3.31449e-110	4.25245e-109
Cs2g06560.1	1.58525	3.88304	279.877	7.98713e-63	5.85942e-62
Cs2g06630.1	-1.76137	6.14691	769.372	2.46198e-169	5.0786e-168
Cs2g06640.1	-3.6448	5.95053	2554.94	0	0
Cs2g06720.4	-1.62978	0.10017	26.3302	2.87751e-07	5.41038e-07
Cs2g06730.1	2.5372	3.67981	410.476	2.88687e-91	3.06171e-90
Cs2g06880.1	2.51343	5.64903	1444.63	4.21995850363959e-316	1.89751698770306e-314
Cs2g06900.1	-2.43498	8.25819	3193.93	0	0
Cs2g06950.1	-2.08672	2.26618	176.79	2.43409e-40	1.23472e-39
Cs2g07090.1	1.76623	3.38613	169.123	1.14997e-38	5.6348e-38
Cs2g07110.1	-1.71082	4.40383	304.152	4.10467e-68	3.27409e-67
Cs2g07120.1	-1.81053	3.63366	317.883	4.18742e-71	3.48846e-70
Cs2g07240.1	-3.88099	12.6553	10349.5	0	0
Cs2g07250.1	-3.81341	14.1757	10129.9	0	0
Cs2g07260.1	2.34295	-0.0227614	43.3903	4.48416e-11	1.01119e-10
Cs2g07280.1	-2.06421	0.0928082	40.858	1.63698e-10	3.60474e-10
Cs2g07290.1	5.29802	0.796141	92.7737	5.8628e-22	1.94119e-21
Cs2g07380.1	-2.64037	1.18612	79.6278	4.52016e-19	1.36245e-18
Cs2g07460.1	-1.66303	3.20046	191.433	1.54718e-43	8.30954e-43
Cs2g07600.1	-2.80388	8.86894	4704.51	0	0
Cs2g07720.4	3.45941	0.536941	101.379	7.59641e-24	2.64354e-23
Cs2g07770.1	2.09557	4.1634	481.621	9.48537e-107	1.17263e-105
Cs2g07810.1	-1.65646	3.81828	232.944	1.35965e-52	8.5226e-52
Cs2g07910.1	1.94715	2.80132	171.98	2.734e-39	1.36165e-38
Cs2g07920.2	1.61785	1.33719	56.864	4.67024e-14	1.1862e-13
Cs2g07980.1	1.93001	2.25451	116.816	3.14974e-27	1.19215e-26
Cs2g08000.1	-1.65859	6.47567	1048.33	5.60202e-230	1.65666e-228
Cs2g08110.1	-1.6946	9.27045	2162.1	0	0
Cs2g08260.1	1.63441	1.8739	68.8115	1.08341e-16	3.0152e-16
Cs2g08270.1	-1.73947	3.1941	190.979	1.94403e-43	1.04174e-42
Cs2g08300.1	-2.60476	1.85636	112.884	2.28782e-26	8.48128e-26
Cs2g08310.1	2.71101	2.78202	275.887	5.91383e-62	4.27897e-61
Cs2g08380.3	1.52167	0.345213	19.3371	1.09556e-05	1.87177e-05
Cs2g08450.1	-2.45742	2.23181	224.937	7.57718e-51	4.60184e-50
Cs2g08520.1	1.73891	1.75783	71.9171	2.24428e-17	6.39928e-17
Cs2g08840.1	3.27938	1.69138	152.275	5.51712e-35	2.49733e-34
Cs2g08850.1	-1.61492	8.4568	1084.59	7.39859e-238	2.28763e-236
Cs2g09020.1	-2.16799	5.03985	951.575	6.03081e-209	1.61889e-207
Cs2g09110.1	3.94077	1.5202	185.85	2.56028e-42	1.34616e-41
Cs2g09320.1	-2.41365	0.548543	65.8417	4.88628e-16	1.32817e-15
Cs2g09750.1	6.22418	2.56573	475.64	1.89873e-105	2.32513e-104
Cs2g09840.1	1.94444	5.20423	452.818	1.75688e-100	2.05942e-99
Cs2g09850.1	2.40376	0.900522	76.1549	2.62257e-18	7.70924e-18
Cs2g09900.1	2.20587	4.65712	575.502	3.56812e-127	5.24871e-126
Cs2g09950.1	-1.93062	-0.495483	26.5636	2.55003e-07	4.80859e-07
Cs2g10110.1	-2.04216	3.55256	356.661	1.50183e-79	1.39915e-78
Cs2g10140.1	-3.35664	4.54323	403.423	9.90504e-90	1.03282e-88
Cs2g10160.1	-1.80606	1.29657	54.0698	1.93488e-13	4.81155e-13
Cs2g10200.1	-2.23511	2.174	114.072	1.25684e-26	4.69471e-26
Cs2g10220.1	-4.10881	7.19676	4232.92	0	0
Cs2g10305.1	3.75964	1.09377	140.095	2.53708e-32	1.08534e-31
Cs2g10410.1	-4.24323	-0.281316	76.1721	2.59993e-18	7.64584e-18
Cs2g10430.1	7.46135	3.13802	413.12	7.67422e-92	8.23088e-91
Cs2g10525.1	-1.56008	3.53663	232.416	1.7716e-52	1.10756e-51
Cs2g10530.1	-1.60256	5.92465	708.362	4.5422e-156	8.35413e-155
Cs2g10560.1	2.91494	3.54036	430.023	1.60686e-95	1.7936e-94
Cs2g10580.1	-1.90832	6.45034	1415.89	7.41804505372653e-310	3.26348e-308
Cs2g10650.1	2.5587	1.1199	95.0018	1.90211e-22	6.38247e-22
Cs2g10770.1	-1.77286	4.08698	242.45	1.14931e-54	7.46684e-54
Cs2g11060.1	-1.63985	6.98241	1060.54	1.24793e-232	3.75275e-231
Cs2g11330.1	3.71349	1.57982	193.43	5.67073e-44	3.07457e-43
Cs2g11460.1	-2.74244	1.83673	78.908	6.50723e-19	1.95231e-18
Cs2g11910.1	1.58808	3.09881	138.872	4.69755e-32	1.99877e-31
Cs2g12080.1	1.83654	9.05029	2121.23	0	0
Cs2g12180.1	-2.94968	2.28199	276.759	3.81746e-62	2.77058e-61
Cs2g12470.1	2.52353	4.45519	559.674	9.89761e-124	1.4179e-122
Cs2g12490.1	-2.76841	2.58667	215.558	8.41915e-49	4.95485e-48
Cs2g12630.1	-2.97243	-0.448559	49.4622	2.02228e-12	4.81871e-12
Cs2g12650.1	-1.65649	6.47169	753.948	5.55758e-166	1.11417e-164
Cs2g12700.1	-2.08028	5.9772	1079.62	8.89308e-237	2.72021e-235
Cs2g12750.1	2.14066	0.692032	42.8609	5.8775e-11	1.31788e-10
Cs2g12980.1	-2.97952	4.00797	778.99	1.99581e-171	4.18356e-170
Cs2g13070.1	4.95569	4.78963	1480.45	4.94065645841247e-324	2.37151510003798e-322
Cs2g13100.1	-1.87971	7.54211	1286.48	9.82246e-282	3.79429e-280
Cs2g13180.1	1.67721	1.33933	36.587	1.46006e-09	3.08412e-09
Cs2g13190.1	2.02121	2.66101	144.375	2.94199e-33	1.28872e-32
Cs2g13390.1	-1.80432	6.89534	1091.82	1.98164e-239	6.20796e-238
Cs2g13400.4	-1.57739	0.975046	48.4301	3.42269e-12	8.08668e-12
Cs2g13440.2	-1.61464	0.0608009	28.7702	8.1497e-08	1.57705e-07
Cs2g13580.2	-1.62189	2.26873	115.178	7.1945e-27	2.70154e-26
Cs2g13720.1	-2.79019	4.53277	1089.95	5.05827e-239	1.57425e-237
Cs2g13790.1	-4.31027	6.5915	3770.27	0	0
Cs2g13800.1	4.73432	0.265236	111.691	4.17549e-26	1.53832e-25
Cs2g14400.1	1.95793	2.8455	178.5	1.03012e-40	5.26472e-40
Cs2g14430.1	-2.80776	2.86289	308.988	3.62845e-69	2.94868e-68
Cs2g14710.1	1.97684	3.28717	268.217	2.77723e-60	1.95973e-59
Cs2g14790.1	-1.97134	3.04015	156.755	5.78913e-36	2.67917e-35
Cs2g14880.1	-1.5096	5.08398	381.571	5.66271e-85	5.6014e-84
Cs2g14890.1	-1.8894	5.74083	727.222	3.60049e-160	6.84286e-159
Cs2g14990.2	-2.02311	0.0612692	38.4386	5.65047e-10	1.21793e-09
Cs2g15310.1	-2.03241	3.04807	159.457	1.48662e-36	6.97575e-36
Cs2g15600.1	3.62888	3.67252	705.332	2.0711e-155	3.78479e-154
Cs2g15610.1	5.60357	1.05843	169.312	1.04575e-38	5.12766e-38
Cs2g15690.1	4.41542	2.35601	299.593	4.03972e-67	3.17607e-66
Cs2g15730.1	-2.53587	1.73379	161.286	5.92421e-37	2.81291e-36
Cs2g15830.1	1.6119	2.02619	78.5511	7.7957e-19	2.33445e-18
Cs2g15840.1	2.43541	0.33006	36.1855	1.79401e-09	3.77333e-09
Cs2g15890.1	2.45014	0.545464	59.5432	1.19638e-14	3.09494e-14
Cs2g15930.1	2.95609	5.50316	1712.91	0	0
Cs2g16000.1	2.08993	0.531443	41.6703	1.08035e-10	2.39678e-10
Cs2g16040.1	1.75182	8.37041	1462.51	5.48906932529625e-320	2.54029780597027e-318
Cs2g16060.1	1.63692	7.12316	1192.42	2.70681e-261	9.2525e-260
Cs2g16240.1	-3.58513	0.239486	88.6555	4.69914e-21	1.5192e-20
Cs2g16460.1	1.71915	3.5369	244.914	3.33665e-55	2.18569e-54
Cs2g16470.1	-1.84561	7.29282	1341.46	1.10759e-293	4.53666e-292
Cs2g16560.1	-3.43592	7.11325	2839.48	0	0
Cs2g16570.1	-2.15211	1.76141	142.553	7.36322e-33	3.1911e-32
Cs2g16760.2	-1.97644	0.947546	60.4002	7.74033e-15	2.01333e-14
Cs2g16840.1	2.60848	2.57698	191.713	1.34404e-43	7.24034e-43
Cs2g17070.1	-3.89438	4.38527	1458.97	3.22150563714326e-319	1.48126908224085e-317
Cs2g17090.1	3.02376	2.10904	191.149	1.78473e-43	9.57816e-43
Cs2g17130.1	-1.62851	1.74412	73.7004	9.0921e-18	2.62665e-17
Cs2g17350.1	-1.76366	10.0297	2507.2	0	0
Cs2g17440.2	-1.57802	0.805385	37.156	1.09046e-09	2.31887e-09
Cs2g17515.1	2.89515	0.721233	86.112	1.70026e-20	5.38687e-20
Cs2g17900.1	-5.20503	0.581736	177.257	1.92431e-40	9.78562e-40
Cs2g18310.1	-2.96406	0.32542	79.331	5.25288e-19	1.5793e-18
Cs2g18390.1	1.61968	1.61148	63.8463	1.34511e-15	3.59926e-15
Cs2g18810.1	1.97875	2.49299	132.255	1.31611e-30	5.39851e-30
Cs2g18820.1	-1.88164	7.62723	1315.13	5.81213e-288	2.34029e-286
Cs2g18870.1	-2.29952	4.53734	463.193	9.70696e-103	1.15688e-101
Cs2g18880.2	-2.30002	0.0317776	46.878	7.55477e-12	1.76476e-11
Cs2g18910.1	-2.04302	3.01875	142.971	5.96386e-33	2.59173e-32
Cs2g19160.1	-1.87254	1.65168	68.3956	1.33776e-16	3.70262e-16
Cs2g19290.2	-1.67012	1.79763	79.1971	5.62131e-19	1.68829e-18
Cs2g19330.1	-1.50399	1.53585	58.2198	2.34405e-14	6.00612e-14
Cs2g19370.1	1.886	2.3748	125.006	5.07383e-29	2.00228e-28
Cs2g19560.1	-3.43134	2.29616	319.457	1.9015e-71	1.59061e-70
Cs2g19670.1	-3.38643	4.30012	1217.31	1.05318e-266	3.7624e-265
Cs2g19770.1	3.659	6.42567	3403.15	0	0
Cs2g19920.1	1.56512	4.07336	237.043	1.73593e-53	1.10218e-52
Cs2g19970.1	-2.49589	6.27967	1896.79	0	0
Cs2g20240.1	-5.47953	0.344634	142.282	8.4375e-33	3.65113e-32
Cs2g20390.1	3.94645	3.45118	695.49	2.86056e-153	5.17441e-152
Cs2g20410.1	2.48776	2.22101	167.496	2.60628e-38	1.26792e-37
Cs2g20520.1	2.08696	0.120459	33.9254	5.72662e-09	1.17636e-08
Cs2g20920.1	-3.28867	2.87982	535.246	2.04043e-118	2.81008e-117
Cs2g21210.1	-1.80736	2.80421	132.821	9.89571e-31	4.07551e-30
Cs2g21340.1	5.92399	-0.231504	84.199	4.47391e-20	1.39696e-19
Cs2g21400.1	1.86817	0.487018	36.8471	1.27768e-09	2.70892e-09
Cs2g21750.1	4.45662	2.39264	294.631	4.87035e-66	3.76884e-65
Cs2g21810.1	-3.34653	1.1303	136.273	1.73905e-31	7.2843e-31
Cs2g21840.1	3.86756	1.37904	142.673	6.93052e-33	3.00632e-32
Cs2g21930.1	2.03605	0.650191	50.3529	1.28437e-12	3.08622e-12
Cs2g21940.1	1.73996	4.51231	138.976	4.45705e-32	1.89757e-31
Cs2g22020.1	4.66665	0.908582	151.266	9.16704e-35	4.13372e-34
Cs2g22050.1	1.90464	1.96122	81.153	2.08902e-19	6.3803e-19
Cs2g22070.1	1.76538	7.08075	1478.25	1.97626258336499e-323	9.38724727098368e-322
Cs2g22080.1	1.65951	5.17952	599.353	2.31466e-132	3.56683e-131
Cs2g22090.1	3.39561	2.72652	406.356	2.27666e-90	2.39671e-89
Cs2g22130.1	1.96551	2.62816	153.47	3.02311e-35	1.37453e-34
Cs2g22220.1	2.41967	4.60445	393.841	1.20717e-87	1.2282e-86
Cs2g22260.1	2.57069	5.86763	1324.03	6.77929e-290	2.76091e-288
Cs2g22370.1	-2.85818	-0.524557	48.6036	3.13298e-12	7.41325e-12
Cs2g22710.1	-1.51308	5.52893	586.62	1.36187e-129	2.05203e-128
Cs2g22750.1	6.15351	0.724865	141.371	1.33504e-32	5.73529e-32
Cs2g22770.1	-2.3473	3.55206	172.991	1.64378e-39	8.22986e-39
Cs2g22790.1	-2.12612	5.48879	311.808	8.81646e-70	7.20997e-69
Cs2g22800.1	-2.45535	5.60661	1578.15	0	0
Cs2g22810.1	-2.08594	5.49134	1091.56	2.25046e-239	7.03467e-238
Cs2g22820.1	-2.94427	5.01791	1205.8	3.35602e-264	1.1696e-262
Cs2g22850.1	2.79014	2.61631	240.497	3.06459e-54	1.97659e-53
Cs2g23020.1	4.76267	3.10995	652.163	7.56199e-144	1.2756e-142
Cs2g23570.1	1.74742	2.46148	83.6633	5.86645e-20	1.82697e-19
Cs2g23580.1	8.2066	2.68685	668.939	1.69935e-147	2.93252e-146
Cs2g23600.1	2.54407	1.28868	63.3657	1.71678e-15	4.57658e-15
Cs2g23750.1	-2.18335	7.79997	1475.16	9.88131291682493e-323	4.66397969674137e-321
Cs2g23860.1	-1.59696	6.07191	817.988	6.62633e-180	1.47581e-178
Cs2g23880.1	1.9757	3.84081	353.688	6.66791e-79	6.16371e-78
Cs2g24050.1	3.22123	7.81906	2702.29	0	0
Cs2g24070.1	3.03911	0.570954	50.1189	1.44705e-12	3.46776e-12
Cs2g24080.2	3.69833	1.55667	188.466	6.87491e-43	3.65516e-42
Cs2g24300.1	-3.24557	6.97439	3530.07	0	0
Cs2g24330.1	2.64413	1.23679	92.2774	7.53409e-22	2.48705e-21
Cs2g24420.1	-2.62783	3.61764	436.458	6.38704e-97	7.2312e-96
Cs2g24600.1	2.24162	2.58453	155.902	8.89554e-36	4.09419e-35
Cs2g24730.1	-2.67703	-0.0898977	51.5598	6.94486e-13	1.68669e-12
Cs2g24900.1	1.79809	0.967646	45.658	1.40811e-11	3.25356e-11
Cs2g25050.1	-4.63606	9.17686	8485.99	0	0
Cs2g25080.1	-1.71603	1.43479	55.3175	1.02553e-13	2.57086e-13
Cs2g25230.1	1.98994	0.433881	43.5643	4.10249e-11	9.26587e-11
Cs2g25240.1	2.82068	0.00806123	46.5609	8.88126e-12	2.06818e-11
Cs2g25360.1	1.57858	4.25533	336.237	4.21168e-75	3.70576e-74
Cs2g25380.2	1.69645	-0.0434981	25.9219	3.55519e-07	6.64687e-07
Cs2g25500.1	1.93819	4.13695	291.672	2.14884e-65	1.64058e-64
Cs2g25790.1	-1.55972	6.84985	678.702	1.27971e-149	2.25476e-148
Cs2g26130.1	6.73911	2.86567	558.281	1.98861e-123	2.8374e-122
Cs2g26250.1	-1.83709	0.374556	44.6047	2.41114e-11	5.50952e-11
Cs2g26550.1	-1.98982	7.25981	1485.15	0	0
Cs2g26630.1	-1.62304	7.56322	1284.93	2.12468e-281	8.18517e-280
Cs2g26650.1	1.57186	4.79773	418.341	5.60579e-93	6.10894e-92
Cs2g26680.1	-7.76198	0.936518	193.206	6.34683e-44	3.43853e-43
Cs2g26820.1	-3.56653	-0.636266	60.6327	6.8783e-15	1.79271e-14
Cs2g27040.1	3.32408	4.73765	1054.94	2.05654e-231	6.14548e-230
Cs2g27050.1	-1.52338	8.08146	1204.39	6.77461e-264	2.35525e-262
Cs2g27180.1	-1.63163	4.71254	365.087	2.1972e-81	2.08653e-80
Cs2g27260.1	2.38584	1.97295	144.35	2.97938e-33	1.3047e-32
Cs2g27530.1	1.71183	4.29004	343.328	1.20272e-76	1.08298e-75
Cs2g27540.1	1.90174	0.457	41.2246	1.35707e-10	2.99762e-10
Cs2g27550.1	7.47816	3.9212	1341.8	9.32715e-294	3.83139e-292
Cs2g27650.1	-4.19243	9.26407	4457.86	0	0
Cs2g27680.1	1.51872	4.39729	288.717	9.46496e-65	7.16482e-64
Cs2g27990.1	4.26655	5.60212	2855.72	0	0
Cs2g28070.1	6.03093	1.10532	202.157	7.06708e-46	3.95812e-45
Cs2g28150.2	-2.15883	0.456312	38.4254	5.68871e-10	1.2258e-09
Cs2g28160.1	-4.68804	-0.0991044	106.764	5.01528e-25	1.80025e-24
Cs2g28180.1	-1.64348	6.9954	950.47	1.04869e-208	2.80978e-207
Cs2g28250.1	1.78821	3.69439	285.095	5.82573e-64	4.35448e-63
Cs2g28300.1	-3.34825	2.63069	454.006	9.68999e-101	1.13867e-99
Cs2g28305.1	-4.54238	0.182915	131.905	1.56947e-30	6.43219e-30
Cs2g28350.1	1.52087	6.23875	770.079	1.72857e-169	3.57088e-168
Cs2g28360.1	-1.75374	6.32921	779.125	1.86525e-171	3.91564e-170
Cs2g28430.1	1.93356	2.9633	106.88	4.72993e-25	1.69996e-24
Cs2g28570.1	3.30305	2.54841	342.297	2.01654e-76	1.81006e-75
Cs2g28575.1	1.68817	3.03765	172.584	2.01794e-39	1.00854e-38
Cs2g28640.1	1.85521	2.18064	83.3853	6.75207e-20	2.09911e-19
Cs2g28670.1	-3.75895	2.69837	519.152	6.47274e-115	8.6469e-114
Cs2g28680.1	-4.09984	12.034	10825.3	0	0
Cs2g28790.1	1.77799	1.08328	53.649	2.39707e-13	5.93502e-13
Cs2g28870.1	2.80089	3.45565	480.825	1.41327e-106	1.73962e-105
Cs2g28940.1	-3.20183	0.592126	113.677	1.53326e-26	5.71376e-26
Cs2g28950.1	-2.08857	3.51198	366.927	8.73521e-82	8.33969e-81
Cs2g29120.1	-1.92384	7.89516	1511.18	0	0
Cs2g29430.4	-2.0358	2.13838	90.3202	2.02576e-21	6.61364e-21
Cs2g29710.1	-2.75204	0.0423373	67.885	1.73314e-16	4.77653e-16
Cs2g29850.1	2.25929	1.07153	74.7737	5.27871e-18	1.53839e-17
Cs2g29990.1	-2.41886	0.778262	84.6519	3.55806e-20	1.11538e-19
Cs2g30030.1	-3.6659	1.15252	192.241	1.03094e-43	5.5642e-43
Cs2g30050.1	2.51708	0.708926	76.0476	2.76904e-18	8.13643e-18
Cs2g30180.1	2.53525	0.342642	42.4264	7.33911e-11	1.63763e-10
Cs2g30190.1	2.892	-0.181993	51.2079	8.30836e-13	2.01099e-12
Cs2g30230.1	1.64315	0.425945	30.1836	3.93021e-08	7.72706e-08
Cs2g30590.2	-2.26577	0.151566	52.1391	5.17044e-13	1.26414e-12
Cs2g30660.1	2.61836	8.46903	3839.68	0	0
Cs2g31040.1	2.39103	9.21376	1667.27	0	0
Cs2g31050.1	-2.49571	9.58123	4412.52	0	0
Cs2g31090.1	-3.49741	2.3363	353.81	6.27211e-79	5.8016e-78
Cs2g31120.1	-2.64798	-0.311488	39.3974	3.45751e-10	7.52647e-10
Cs2g31130.1	-2.96124	2.20684	304.971	2.72188e-68	2.17842e-67
Cs3g01190.1	1.73832	2.20427	90.292	2.05479e-21	6.70534e-21
Cs3g01310.1	1.58971	1.04717	43.2559	4.80284e-11	1.08168e-10
Cs3g01485.1	3.18368	0.834964	88.5161	5.04224e-21	1.62643e-20
Cs3g01520.1	1.93997	1.09486	41.6027	1.11838e-10	2.47998e-10
Cs3g01585.1	-1.50379	1.43167	55.5699	9.01946e-14	2.26743e-13
Cs3g01590.1	-1.99447	1.26788	86.8854	1.14995e-20	3.66534e-20
Cs3g01640.1	1.54816	1.41247	42.8107	6.03008e-11	1.35103e-10
Cs3g01920.1	-4.55149	1.85223	269.245	1.65759e-60	1.17373e-59
Cs3g02650.1	3.67473	-0.387497	55.7094	8.40152e-14	2.11544e-13
Cs3g02835.1	10.2857	1.97109	338.894	1.11086e-75	9.85328e-75
Cs3g02870.1	1.82215	1.41186	27.5705	1.51471e-07	2.89343e-07
Cs3g02920.1	-2.10227	0.279247	28.5987	8.90402e-08	1.71952e-07
Cs3g03045.1	-3.53278	6.13128	2997.47	0	0
Cs3g03050.1	-3.85117	-0.256089	76.0422	2.7766e-18	8.15531e-18
Cs3g03139.2	-1.68	3.39809	244.291	4.56234e-55	2.98036e-54
Cs3g03139.3	-1.67576	0.977847	33.0292	9.07873e-09	1.845e-08
Cs3g03220.1	1.60364	1.57104	39.5711	3.16323e-10	6.89956e-10
Cs3g03310.1	1.50082	0.584194	26.043	3.33896e-07	6.25407e-07
Cs3g03360.1	2.05321	3.63914	204.666	2.00317e-46	1.13532e-45
Cs3g03370.1	1.87377	1.38253	62.9816	2.08645e-15	5.5465e-15
Cs3g03390.1	2.30284	4.7723	906.102	4.62674e-199	1.16932e-197
Cs3g03660.1	3.63117	4.94589	1407.7	4.45027e-308	1.95182e-306
Cs3g03750.1	-1.57087	4.91923	271.118	6.47418e-61	4.61646e-60
Cs3g03970.1	-2.05027	0.501015	51.5394	7.01753e-13	1.70376e-12
Cs3g04000.1	-1.9273	1.24447	71.216	3.20183e-17	9.07334e-17
Cs3g04170.1	2.8984	4.50506	989.9	2.81565e-217	7.88494e-216
Cs3g04190.1	2.19074	4.44487	454.03	9.57537e-101	1.12613e-99
Cs3g04230.1	2.76395	2.02693	206.614	7.52587e-47	4.29783e-46
Cs3g04340.1	2.41196	6.81029	2108.07	0	0
Cs3g04360.1	-1.62945	4.08869	342.045	2.28864e-76	2.05301e-75
Cs3g04540.1	-2.12217	8.32325	2166.56	0	0
Cs3g04840.1	-7.88666	3.78408	902.295	3.11154e-198	7.76741e-197
Cs3g05040.1	-5.07143	-0.389957	90.0382	2.33603e-21	7.60916e-21
Cs3g05100.1	2.04756	-0.100105	30.9971	2.58416e-08	5.11948e-08
Cs3g05170.1	-5.11532	-0.775248	76.9276	1.77346e-18	5.25657e-18
Cs3g05370.1	2.32985	1.29964	88.9196	4.11185e-21	1.33145e-20
Cs3g05650.1	-1.68208	2.89476	143.051	5.72894e-33	2.4904e-32
Cs3g06040.1	-1.55471	-0.0911783	23.4912	1.25486e-06	2.27104e-06
Cs3g06200.1	-1.64219	0.537092	30.0825	4.14043e-08	8.12581e-08
Cs3g06220.1	-2.595	2.38501	201.49	9.87954e-46	5.52247e-45
Cs3g06250.1	-1.77417	2.03477	109.893	1.03442e-25	3.77875e-25
Cs3g06260.1	-1.63736	0.348081	26.339	2.86451e-07	5.38735e-07
Cs3g06300.1	-2.62942	0.792872	85.6381	2.16069e-20	6.81683e-20
Cs3g06380.1	2.94404	1.45055	141.245	1.42238e-32	6.10863e-32
Cs3g06410.1	1.60196	6.38863	765.023	2.17229e-168	4.44882e-167
Cs3g06580.1	-2.42564	1.61878	146.816	8.61013e-34	3.81264e-33
Cs3g06820.1	-2.444	7.04441	2460.45	0	0
Cs3g06830.1	-2.96241	10.1042	5661.31	0	0
Cs3g06900.1	3.01482	7.50144	2808.25	0	0
Cs3g06930.3	-2.04984	-0.245795	35.6941	2.30863e-09	4.83076e-09
Cs3g07100.1	1.72438	0.0824999	26.7788	2.28125e-07	4.31031e-07
Cs3g07250.1	1.59711	1.06377	41.1578	1.40421e-10	3.09983e-10
Cs3g07430.1	5.24756	3.6082	1027.8	1.62685e-225	4.73247e-224
Cs3g07510.1	6.82585	6.61547	3683.02	0	0
Cs3g07670.1	-1.7229	3.85765	256.101	1.21457e-57	8.22443e-57
Cs3g07770.1	-4.95058	11.1341	11047.4	0	0
Cs3g07780.1	1.96097	4.51999	474.502	3.3587e-105	4.09538e-104
Cs3g07990.1	1.57408	0.449931	27.2083	1.82677e-07	3.47183e-07
Cs3g08000.1	-1.57195	0.880004	39.132	3.96103e-10	8.60285e-10
Cs3g08430.1	1.63659	4.69518	394.313	9.52453e-88	9.70427e-87
Cs3g08570.1	-1.53816	0.730643	42.064	8.83337e-11	1.96674e-10
Cs3g08620.4	-2.9902	-0.0658167	71.4501	2.8436e-17	8.0823e-17
Cs3g08950.1	-2.3116	8.07664	2544.59	0	0
Cs3g09000.1	-2.35251	4.65776	882.377	6.64962e-194	1.61471e-192
Cs3g09030.1	-2.40683	0.00871233	44.4785	2.57161e-11	5.87055e-11
Cs3g09140.1	-2.87398	3.54842	632.24	1.62764e-139	2.65755e-138
Cs3g09160.1	-1.7888	1.91138	67.5502	2.05389e-16	5.64958e-16
Cs3g09180.1	1.54019	1.96716	53.1647	3.06717e-13	7.56654e-13
Cs3g09370.1	3.4312	-0.171265	55.6012	8.87682e-14	2.23197e-13
Cs3g09510.1	-1.72687	5.5258	713.454	3.54865e-157	6.61209e-156
Cs3g09710.1	-3.1316	1.83719	238.864	6.95782e-54	4.45538e-53
Cs3g09720.1	-2.84514	8.54786	4409.48	0	0
Cs3g09820.1	1.64987	5.72368	629.429	6.65152e-139	1.08232e-137
Cs3g10190.1	1.98456	0.234393	25.7734	3.83942e-07	7.16792e-07
Cs3g10210.1	4.28301	2.81616	479.902	2.24414e-106	2.75996e-105
Cs3g10230.1	4.80109	1.04126	158.518	2.38463e-36	1.1108e-35
Cs3g10290.1	1.6238	4.75032	451.712	3.05838e-100	3.57036e-99
Cs3g10320.1	2.36609	5.76688	1261.8	2.26096e-276	8.32759e-275
Cs3g10410.4	-2.38975	0.0522117	55.9289	7.51392e-14	1.89597e-13
Cs3g10430.1	-2.4121	5.40225	1062.87	3.87818e-233	1.1687e-231
Cs3g10450.1	1.5423	3.08736	155.984	8.53238e-36	3.93085e-35
Cs3g10550.1	2.52923	3.92083	591.072	1.46501e-130	2.22151e-129
Cs3g10615.1	2.3691	2.29357	172.496	2.10919e-39	1.05341e-38
Cs3g10620.1	-4.32663	-0.194926	84.4646	3.91156e-20	1.22405e-19
Cs3g10675.1	2.45576	2.95135	191.519	1.48208e-43	7.96892e-43
Cs3g10840.1	2.10517	5.16937	986.279	1.72439e-216	4.81007e-215
Cs3g10840.2	2.27218	1.03984	71.4461	2.84935e-17	8.09702e-17
Cs3g10920.1	1.54673	2.49106	108.362	2.2393e-25	8.11156e-25
Cs3g11290.1	-1.60633	4.96128	593.343	4.6957e-131	7.15091e-130
Cs3g11300.1	-3.79049	-0.168153	62.9025	2.17191e-15	5.77044e-15
Cs3g11430.1	-1.5047	5.03321	519.46	5.54793e-115	7.42536e-114
Cs3g11590.1	-2.09446	3.00606	198.23	5.08143e-45	2.81066e-44
Cs3g11610.1	-2.66344	2.66709	274.217	1.36757e-61	9.86505e-61
Cs3g11780.1	-1.61469	4.12243	344.041	8.40864e-77	7.58587e-76
Cs3g11790.1	-1.84071	8.24273	2013.5	0	0
Cs3g12020.1	-2.60978	1.70119	147.215	7.04382e-34	3.13073e-33
Cs3g12050.4	2.04294	2.86841	214.504	1.42987e-48	8.3805e-48
Cs3g12090.1	1.75918	10.7039	1749.37	0	0
Cs3g12210.1	-1.7887	4.62533	530.702	1.98668e-117	2.71246e-116
Cs3g12220.1	-1.78666	3.70211	268.232	2.75606e-60	1.94576e-59
Cs3g12370.1	-1.55061	0.120374	28.0222	1.19931e-07	2.29987e-07
Cs3g12570.1	-1.88762	5.3569	811.144	2.03763e-178	4.47525e-177
Cs3g12860.1	-1.59933	2.2151	84.1295	4.63408e-20	1.44634e-19
Cs3g13370.1	-1.56166	1.10709	38.9858	4.2691e-10	9.25642e-10
Cs3g13410.1	2.60849	4.76106	778.776	2.22126e-171	4.64933e-170
Cs3g13680.1	-1.73243	1.72426	75.9538	2.90386e-18	8.52732e-18
Cs3g13720.1	-1.51485	1.80458	76.2721	2.47147e-18	7.27859e-18
Cs3g13810.1	2.06583	1.53344	75.2315	4.18637e-18	1.22355e-17
Cs3g14070.1	9.09219	0.827229	172.712	1.89214e-39	9.46002e-39
Cs3g14190.1	1.85604	3.8377	277.997	2.05158e-62	1.49429e-61
Cs3g14230.1	1.94838	4.10354	313.306	4.15979e-70	3.41554e-69
Cs3g14240.1	-4.30954	4.9135	2365.63	0	0
Cs3g14280.1	2.15389	5.23814	677.605	2.21683e-149	3.89626e-148
Cs3g14410.4	-1.69504	5.35373	820.932	1.51718e-180	3.39496e-179
Cs3g14740.1	-1.59741	5.72757	688.461	9.66047e-152	1.7299e-150
Cs3g15150.1	2.33933	4.62159	846.85	3.51896e-186	8.12953e-185
Cs3g15310.1	-1.84816	2.96441	163.067	2.4183e-37	1.15789e-36
Cs3g15320.1	-1.5938	0.891807	39.1429	3.93885e-10	8.5586e-10
Cs3g15330.2	2.00964	0.0705747	32.4611	1.21603e-08	2.45409e-08
Cs3g15770.1	2.43191	4.65672	791.571	3.67046e-174	7.83215e-173
Cs3g15800.1	-2.66545	12.5172	2277.58	0	0
Cs3g15865.1	-1.79367	0.207284	30.6326	3.11808e-08	6.15242e-08
Cs3g15870.1	5.36821	4.46368	1906.85	0	0
Cs3g16010.1	4.65258	0.193332	100.417	1.23451e-23	4.26794e-23
Cs3g16130.1	-2.28897	1.22986	101.791	6.17079e-24	2.15373e-23
Cs3g16165.1	1.74126	1.6351	72.5481	1.63012e-17	4.66394e-17
Cs3g16200.1	-2.25324	-0.0433145	39.5514	3.19533e-10	6.96852e-10
Cs3g16220.1	-2.20719	10.0172	2037.65	0	0
Cs3g16240.1	-3.36018	6.2979	2869.43	0	0
Cs3g16400.1	1.78625	0.2867	31.0729	2.48521e-08	4.92893e-08
Cs3g16440.1	-2.17309	3.7213	443.367	2.00265e-98	2.29468e-97
Cs3g16450.1	-1.8526	2.51718	162.528	3.17204e-37	1.51573e-36
Cs3g16490.1	-1.9057	3.18069	239.474	5.12102e-54	3.29103e-53
Cs3g16500.1	4.26514	-0.158134	72.5648	1.6164e-17	4.62653e-17
Cs3g16510.1	-4.33914	1.58501	278.888	1.31211e-62	9.58628e-62
Cs3g16520.1	3.32615	0.0397153	57.0737	4.19783e-14	1.06831e-13
Cs3g16600.1	1.70011	8.13294	1491.44	0	0
Cs3g16610.1	-2.49302	7.13902	2690.08	0	0
Cs3g16650.1	-1.54373	0.391425	20.9568	4.69755e-06	8.21682e-06
Cs3g16700.1	-2.46286	7.98485	1734.86	0	0
Cs3g16770.1	-1.92098	2.70232	105.724	8.47482e-25	3.02151e-24
Cs3g16790.1	-1.92014	4.3099	358.19	6.97633e-80	6.52926e-79
Cs3g16892.1	-2.06132	3.78578	429.289	2.32054e-95	2.58819e-94
Cs3g16894.1	-1.90212	3.53763	283.233	1.48264e-63	1.10013e-62
Cs3g16896.1	-2.14414	3.91134	261.025	1.02581e-58	7.07742e-58
Cs3g16930.1	-1.93381	5.18219	435.463	1.05191e-96	1.18811e-95
Cs3g17000.1	1.62173	3.03187	141.923	1.01079e-32	4.3607e-32
Cs3g17330.1	-2.18365	4.98997	750.88	2.58305e-165	5.14229e-164
Cs3g17490.1	2.10449	3.12611	235.037	4.75287e-53	2.99635e-52
Cs3g17520.1	-2.64071	9.59704	3279.79	0	0
Cs3g17540.1	1.62839	5.65904	809.111	5.63918e-178	1.23284e-176
Cs3g17660.1	2.23996	2.40944	168.228	1.80358e-38	8.80117e-38
Cs3g17750.1	-1.62507	4.0725	322.758	3.63225e-72	3.05813e-71
Cs3g17780.1	4.69554	0.222057	97.2426	6.13324e-23	2.08448e-22
Cs3g17890.1	1.92089	3.11785	233.282	1.14687e-52	7.20152e-52
Cs3g18050.1	-2.63336	2.36957	232.854	1.42185e-52	8.90857e-52
Cs3g18060.1	-2.46224	6.19851	1590.86	0	0
Cs3g18080.1	-1.53202	5.5776	537.915	5.35846e-119	7.41548e-118
Cs3g18090.1	-1.68527	3.32064	211.989	5.05632e-48	2.93934e-47
Cs3g18100.1	-2.34912	3.69428	513.832	9.29842e-114	1.2295e-112
Cs3g18140.2	1.81725	-0.0757014	26.334	2.87191e-07	5.40055e-07
Cs3g18140.3	1.78396	0.419103	34.6399	3.96684e-09	8.20897e-09
Cs3g18260.2	2.01569	1.62359	65.594	5.54075e-16	1.50291e-15
Cs3g18320.1	2.01614	0.343872	24.5526	7.23076e-07	1.32733e-06
Cs3g18330.1	-2.49334	7.08228	2585.78	0	0
Cs3g18420.1	-2.97437	7.14738	2842.55	0	0
Cs3g18560.1	5.2865	6.15683	3771.92	0	0
Cs3g18630.1	-1.81571	9.52899	614.02	1.49382e-135	2.35281e-134
Cs3g18780.1	-2.27008	4.77541	671.264	5.30464e-148	9.20978e-147
Cs3g18800.1	2.12764	1.82526	114.255	1.14556e-26	4.28241e-26
Cs3g18870.1	1.54573	-0.0116137	16.4307	5.04617e-05	8.25053e-05
Cs3g18980.1	2.64729	4.73468	720.298	1.15317e-158	2.16851e-157
Cs3g19060.1	-2.11231	8.14136	2327.78	0	0
Cs3g19200.1	4.18327	0.462823	67.8499	1.76425e-16	4.86131e-16
Cs3g19220.1	2.30521	-0.043809	39.5819	3.14578e-10	6.86257e-10
Cs3g19370.1	3.91772	0.23893	91.6778	1.02001e-21	3.35314e-21
Cs3g19540.1	3.42179	5.27297	1894.23	0	0
Cs3g19900.1	-1.83907	4.49429	474.149	4.00779e-105	4.87849e-104
Cs3g19930.1	1.52311	0.0712087	16.2326	5.60208e-05	9.12491e-05
Cs3g19990.1	-1.80237	4.57805	532.431	8.35595e-118	1.14525e-116
Cs3g20065.1	-1.84118	3.47713	248.641	5.13591e-56	3.40499e-55
Cs3g20070.1	-1.56739	5.13376	650.512	1.72921e-143	2.90663e-142
Cs3g20100.1	2.32438	0.962351	69.7168	6.84616e-17	1.92097e-16
Cs3g20110.1	-1.74135	0.471656	24.2076	8.6491e-07	1.58118e-06
Cs3g20340.1	1.51561	4.08552	236.361	2.44469e-53	1.54943e-52
Cs3g20410.1	1.69577	3.09353	124.23	7.50205e-29	2.9426e-28
Cs3g20470.1	-1.71085	6.1624	858.31	1.13497e-188	2.66082e-187
Cs3g20570.1	-1.59016	4.10927	211.655	5.98161e-48	3.47016e-47
Cs3g20630.1	2.0775	4.34692	404.99	4.51427e-90	4.72788e-89
Cs3g20770.1	2.3631	1.25819	86.9273	1.12587e-20	3.58939e-20
Cs3g20800.1	-3.62172	4.29204	1357.49	3.63078e-297	1.50884e-295
Cs3g20820.1	2.00518	1.83253	73.3715	1.07408e-17	3.09541e-17
Cs3g21075.1	-2.25865	2.72778	143.446	4.69597e-33	2.04824e-32
Cs3g21160.1	-5.71311	10.0894	1827.13	0	0
Cs3g21170.1	-4.00871	6.65744	1700.86	0	0
Cs3g21350.1	1.81105	5.69121	733.446	1.59559e-161	3.06516e-160
Cs3g21400.1	1.72306	1.69552	80.4834	2.93156e-19	8.90591e-19
Cs3g21540.1	-1.57222	4.80754	413.773	5.5323e-92	5.956e-91
Cs3g21560.1	-5.07819	1.59756	347.156	1.76388e-77	1.60245e-76
Cs3g21570.1	1.5423	1.08541	30.432	3.45782e-08	6.81052e-08
Cs3g21580.1	-7.23902	1.6743	266.478	6.64537e-60	4.65928e-59
Cs3g21660.1	-2.80105	7.32403	3082.9	0	0
Cs3g21670.1	-1.52959	11.2898	1878.14	0	0
Cs3g21690.1	-4.18201	1.44884	258.453	3.72985e-58	2.55112e-57
Cs3g21730.1	1.88075	6.47093	893.798	2.18791e-196	5.38625e-195
Cs3g22000.1	1.78674	0.302673	22.9035	1.70345e-06	3.05614e-06
Cs3g22170.1	-2.01403	1.0208	61.3372	4.80904e-15	1.26054e-14
Cs3g22190.1	2.89443	2.65355	304.447	3.53999e-68	2.83e-67
Cs3g22470.1	-1.56553	5.8935	399.244	8.04549e-89	8.29815e-88
Cs3g22520.1	1.65839	2.80382	115.43	6.33554e-27	2.38277e-26
Cs3g22620.1	2.31136	0.486399	59.8782	1.00912e-14	2.61766e-14
Cs3g22690.1	2.08934	1.27731	70.8859	3.78494e-17	1.06896e-16
Cs3g22740.1	2.64551	-0.0441293	49.0707	2.46898e-12	5.85864e-12
Cs3g22850.1	-2.37069	7.12857	2458.65	0	0
Cs3g23050.1	-1.7265	2.69353	147.427	6.3298e-34	2.81601e-33
Cs3g23070.1	-2.05588	8.7712	2546.77	0	0
Cs3g23360.1	-1.95772	8.31006	2042.84	0	0
Cs3g23390.1	2.03169	1.51458	84.9765	3.01929e-20	9.48158e-20
Cs3g23410.1	2.58556	2.72633	253.507	4.46632e-57	3.00722e-56
Cs3g23600.1	2.47974	0.873646	70.5104	4.57838e-17	1.29024e-16
Cs3g23640.1	-2.0648	3.47838	178.185	1.20684e-40	6.16128e-40
Cs3g23670.1	-2.37023	6.77505	2142.08	0	0
Cs3g23860.1	3.81872	3.07953	282.704	1.93394e-63	1.43202e-62
Cs3g23970.1	1.64394	0.589579	32.4563	1.21906e-08	2.45916e-08
Cs3g24020.1	-1.74532	8.0453	1453.8	4.27929030357646e-318	1.95503218731067e-316
Cs3g24200.1	2.73256	2.90376	269.422	1.51694e-60	1.07468e-59
Cs3g24210.1	2.29452	0.676107	65.4667	5.91049e-16	1.60015e-15
Cs3g24350.1	-4.6604	0.284431	145.742	1.47806e-33	6.5126e-33
Cs3g24570.1	-1.66756	0.590115	31.6961	1.80283e-08	3.60061e-08
Cs3g24680.1	2.10613	5.66923	1050.21	2.1864e-230	6.47918e-229
Cs3g24730.6	-1.6259	0.101593	29.982	4.3608e-08	8.55122e-08
Cs3g24860.1	-2.65558	2.03356	221.602	4.04624e-50	2.43252e-49
Cs3g24870.1	1.80977	5.65487	675.973	5.01839e-149	8.77695e-148
Cs3g24970.1	-1.63577	2.2783	71.2226	3.19106e-17	9.04462e-17
Cs3g25000.1	-1.89373	5.87613	805.666	3.16397e-177	6.88538e-176
Cs3g25020.1	-1.63418	1.05533	48.1797	3.88893e-12	9.17913e-12
Cs3g25160.1	3.49166	3.59287	509.429	8.44196e-113	1.10803e-111
Cs3g25300.1	2.97048	5.1973	1305.1	8.8279e-286	3.50509e-284
Cs3g25370.1	-1.93119	7.30345	1372.11	2.41273e-300	1.02051e-298
Cs3g25470.1	1.91789	3.45099	270.153	1.0508e-60	7.46666e-60
Cs3g25540.1	2.24742	4.65333	411.854	1.44697e-91	1.54034e-90
Cs3g25690.1	1.6474	0.748888	33.5109	7.08658e-09	1.44945e-08
Cs3g25880.1	2.16697	2.62868	122.458	1.83283e-28	7.12052e-28
Cs3g25930.1	4.03208	2.94991	524.149	5.29555e-116	7.17517e-115
Cs3g25940.1	2.26066	5.68383	1283.69	3.95437e-281	1.51114e-279
Cs3g26040.1	3.35112	2.06519	228.584	1.21377e-51	7.47094e-51
Cs3g26090.1	-2.4164	11.3712	2687.16	0	0
Cs3g26130.1	1.58543	1.65364	65.5919	5.54655e-16	1.5042e-15
Cs3g26210.1	-2.42045	5.20589	1354.51	1.6116e-296	6.67784e-295
Cs3g26440.1	2.97654	3.40869	326.733	4.94792e-73	4.21564e-72
Cs3g26470.1	2.41817	6.70499	1142.59	1.83195e-250	6.01674e-249
Cs3g26480.1	3.22605	7.86263	3842.26	0	0
Cs3g26540.1	1.62726	1.87305	52.6264	4.03427e-13	9.90604e-13
Cs3g26600.1	4.37577	2.50438	309.654	2.59751e-69	2.1145e-68
Cs3g26610.1	4.00963	7.47891	2868.7	0	0
Cs3g26710.1	-1.50731	5.86662	769.232	2.64067e-169	5.43932e-168
Cs3g26790.1	1.7618	1.84936	81.6134	1.65486e-19	5.07275e-19
Cs3g26840.1	2.85478	3.79505	481.967	7.97464e-107	9.86723e-106
Cs3g27220.1	1.57886	0.321177	18.3991	1.79143e-05	3.02082e-05
Cs3g27240.2	-1.67958	1.70282	59.3264	1.33573e-14	3.44982e-14
Cs3g27540.1	9.04394	0.769236	170.725	5.13939e-39	2.53923e-38
Cs3g27650.1	1.97541	4.07104	358.141	7.15233e-80	6.68959e-79
Cs3g27690.1	4.50454	0.763419	144.474	2.79858e-33	1.22666e-32
Cs3g27810.1	-1.78586	3.60599	187.547	1.09116e-42	5.78192e-42
Cs4g01125.1	2.05086	1.32338	78.4907	8.03738e-19	2.40632e-18
Cs4g01190.1	1.60025	3.76679	167.842	2.19009e-38	1.0669e-37
Cs4g01370.1	-2.40708	0.11371	52.1419	5.16327e-13	1.2626e-12
Cs4g01680.1	-1.52276	7.49429	536.071	1.34941e-118	1.862e-117
Cs4g01750.1	1.79339	5.98106	799.044	8.70817e-176	1.87785e-174
Cs4g01800.1	2.91059	5.58712	1175.45	1.31824e-257	4.44214e-256
Cs4g01910.2	2.28732	0.715221	62.1922	3.11519e-15	8.2321e-15
Cs4g01940.1	3.38143	1.61075	92.5962	6.41294e-22	2.12039e-21
Cs4g02070.1	-1.74518	0.16846	24.4974	7.44087e-07	1.36502e-06
Cs4g02240.1	1.55843	2.55577	60.0281	9.35128e-15	2.4266e-14
Cs4g02270.1	1.82079	6.04522	808.164	9.06041e-178	1.97775e-176
Cs4g02330.1	2.37033	1.59124	121.238	3.38942e-28	1.30929e-27
Cs4g02530.1	-1.87764	1.05268	46.2729	1.02877e-11	2.38868e-11
Cs4g02620.1	1.54186	4.03612	271.472	5.42092e-61	3.87123e-60
Cs4g02670.1	-2.14206	6.09801	995.753	1.50452e-218	4.22986e-217
Cs4g02680.1	-2.54543	1.01813	81.7085	1.57712e-19	4.84071e-19
Cs4g02760.1	-2.13998	8.17606	2259.61	0	0
Cs4g02870.1	-1.6262	6.70521	726.683	4.71372e-160	8.94665e-159
Cs4g02900.1	2.80498	0.0809234	55.9623	7.38752e-14	1.86573e-13
Cs4g02990.1	3.70519	2.04965	189.166	4.83561e-43	2.58056e-42
Cs4g03060.1	-2.50411	4.55818	903.584	1.63166e-198	4.09467e-197
Cs4g03070.1	-2.92443	1.21249	158.173	2.83735e-36	1.32082e-35
Cs4g03130.1	-2.44702	3.55933	487.071	6.183e-108	7.75815e-107
Cs4g03140.1	-2.52552	5.38775	1204.29	7.12209e-264	2.47003e-262
Cs4g03145.1	-2.8018	1.77437	131.83	1.62993e-30	6.67808e-30
Cs4g03200.1	-3.0119	8.02696	3406.61	0	0
Cs4g03210.1	2.45152	1.72206	109.533	1.24026e-25	4.51677e-25
Cs4g03320.1	-1.85652	0.699111	57.6944	3.0618e-14	7.82412e-14
Cs4g03330.1	-1.9322	9.88341	2545.37	0	0
Cs4g03350.1	1.70365	0.523298	22.941	1.67051e-06	3.00006e-06
Cs4g03580.2	2.18513	1.88429	113.84	1.41291e-26	5.2694e-26
Cs4g03620.1	-2.11228	2.49648	184.955	4.01447e-42	2.10299e-41
Cs4g03770.1	5.48458	3.35761	616.343	4.66864e-136	7.3777e-135
Cs4g03930.1	-2.77002	2.46366	316.059	1.0454e-70	8.66347e-70
Cs4g04240.1	1.53066	3.1197	79.9943	3.755e-19	1.13614e-18
Cs4g04300.1	-1.57283	2.05497	77.3278	1.44817e-18	4.30045e-18
Cs4g04380.1	1.50505	4.34389	204.986	1.70571e-46	9.6788e-46
Cs4g04410.1	1.56493	3.82891	161.267	5.98219e-37	2.8395e-36
Cs4g04460.1	-3.25226	3.03469	452.458	2.10463e-100	2.463e-99
Cs4g04470.1	2.31884	4.95304	800.665	3.86728e-176	8.36483e-175
Cs4g04530.1	-1.63453	2.34012	97.9729	4.24153e-23	1.44846e-22
Cs4g04750.1	3.05796	3.30617	413.503	6.33399e-92	6.80367e-91
Cs4g04780.1	1.86176	2.89668	150.273	1.51142e-34	6.794e-34
Cs4g04870.1	3.41081	1.53479	176.423	2.92723e-40	1.48276e-39
Cs4g04890.1	1.80309	5.0513	742.556	1.66695e-163	3.25935e-162
Cs4g05380.2	2.41425	0.455274	56.2199	6.48028e-14	1.63864e-13
Cs4g05470.1	2.269	2.9189	222.923	2.08344e-50	1.25783e-49
Cs4g05880.1	-3.77357	0.592198	123.606	1.02748e-28	4.01364e-28
Cs4g05960.1	1.51538	1.6743	53.091	3.18445e-13	7.85042e-13
Cs4g06070.1	-2.70661	0.959085	92.0469	8.46474e-22	2.7891e-21
Cs4g06100.1	1.64256	2.46837	125.015	5.05232e-29	1.99435e-28
Cs4g06130.1	4.24771	-0.148248	63.5612	1.55463e-15	4.14744e-15
Cs4g06270.1	3.00257	0.757619	94.5491	2.39091e-22	7.99062e-22
Cs4g06320.1	-3.6591	5.20816	2275.36	0	0
Cs4g06400.1	1.65026	1.1178	36.7312	1.35595e-09	2.87187e-09
Cs4g06410.1	2.84855	1.10105	84.5172	3.80881e-20	1.19242e-19
Cs4g06430.1	2.25884	7.15119	1921.07	0	0
Cs4g06500.1	1.99418	0.712341	29.4779	5.65574e-08	1.10389e-07
Cs4g06650.1	-1.55526	10.3698	1891.44	0	0
Cs4g06920.1	1.63721	0.463586	25.6822	4.02532e-07	7.50417e-07
Cs4g06980.1	4.01619	4.11824	984.581	4.03519e-216	1.12339e-214
Cs4g07030.6	-2.40781	-0.284576	44.7072	2.28809e-11	5.23506e-11
Cs4g07040.1	4.58233	5.8255	2884.49	0	0
Cs4g07200.1	5.07729	2.77944	605.501	1.06509e-133	1.66467e-132
Cs4g07290.1	4.04785	3.93946	957.567	3.00571e-210	8.16063e-209
Cs4g07310.1	2.74807	3.63393	539.246	2.75127e-119	3.81484e-118
Cs4g07320.2	-1.84875	5.98707	811.535	1.67559e-178	3.68577e-177
Cs4g07380.1	4.11476	-0.00391883	74.537	5.95132e-18	1.73017e-17
Cs4g07550.1	-2.94043	3.58225	614.796	1.01313e-135	1.59747e-134
Cs4g07610.1	1.51384	1.20933	22.8059	1.79212e-06	3.21198e-06
Cs4g07720.1	-2.11089	3.28466	305.123	2.52155e-68	2.02263e-67
Cs4g07790.3	-2.88833	0.152303	69.512	7.59499e-17	2.12648e-16
Cs4g07920.1	-4.26102	0.520818	160.098	1.07731e-36	5.0831e-36
Cs4g08190.1	1.66904	4.04607	315.104	1.68788e-70	1.39473e-69
Cs4g08300.1	7.2314	4.84731	1074.55	1.12391e-235	3.41583e-234
Cs4g08390.1	-3.51086	0.850596	120.769	4.29235e-28	1.65673e-27
Cs4g08430.2	1.56581	1.82555	62.0541	3.34145e-15	8.81366e-15
Cs4g08430.3	2.05745	-0.241953	30.643	3.10144e-08	6.12129e-08
Cs4g08760.1	1.59285	3.90592	187.46	1.13989e-42	6.03787e-42
Cs4g08770.1	4.81895	6.05049	3243.09	0	0
Cs4g08900.1	-1.61139	1.78242	79.3553	5.18863e-19	1.56064e-18
Cs4g09010.1	1.73993	1.88138	89.933	2.46367e-21	8.01945e-21
Cs4g09020.1	-4.96069	-0.463629	85.4332	2.39662e-20	7.54949e-20
Cs4g09030.1	-2.67818	-0.555691	41.0501	1.48374e-10	3.27236e-10
Cs4g09120.1	-1.60546	0.995383	46.3894	9.69366e-12	2.25516e-11
Cs4g09480.1	8.12027	4.54385	1051.18	1.35038e-230	4.01006e-229
Cs4g09520.1	-1.69391	2.59042	120.477	4.97405e-28	1.91778e-27
Cs4g09760.1	-1.50292	5.18049	583.713	5.84062e-129	8.74497e-128
Cs4g09790.1	4.80216	2.30334	299.283	4.72138e-67	3.70791e-66
Cs4g09870.2	2.00651	0.0626093	29.4662	5.69004e-08	1.11043e-07
Cs4g09880.1	6.09484	0.684862	147.12	7.38652e-34	3.27998e-33
Cs4g10110.1	-1.71272	8.79154	394.458	8.86024e-88	9.04684e-87
Cs4g10220.1	1.73999	2.13836	84.5763	3.69678e-20	1.15836e-19
Cs4g10330.1	-2.16192	7.68935	2371.82	0	0
Cs4g10370.1	-2.95105	4.97343	1419.7	1.098760516436e-310	4.87904436176907e-309
Cs4g10390.1	-2.31918	0.992941	85.9149	1.87847e-20	5.94223e-20
Cs4g10490.1	-3.902	-0.363295	79.7518	4.24519e-19	1.28147e-18
Cs4g10860.1	-1.75396	5.26377	406.016	2.69955e-90	2.83981e-89
Cs4g11070.1	3.49097	2.0565	196.225	1.3919e-44	7.64846e-44
Cs4g11130.1	2.68435	0.267941	51.3038	7.91205e-13	1.91735e-12
Cs4g11180.1	-2.25899	4.03387	538.333	4.34504e-119	6.01887e-118
Cs4g11330.1	1.68054	0.0922076	23.6669	1.14533e-06	2.07836e-06
Cs4g11410.1	-3.59738	0.926201	165.255	8.04647e-38	3.87481e-37
Cs4g11660.1	2.5871	0.883502	49.2381	2.26707e-12	5.39478e-12
Cs4g11730.1	2.361	2.57187	192.599	8.61266e-44	4.65195e-43
Cs4g11920.1	1.51793	4.15421	256.234	1.13622e-57	7.70122e-57
Cs4g12090.1	3.41847	1.18781	129.355	5.67016e-30	2.28635e-29
Cs4g12290.1	-3.08457	5.35562	1835.83	0	0
Cs4g12590.1	1.91298	0.26652	24.2479	8.46997e-07	1.54902e-06
Cs4g12700.1	3.38306	2.75384	402.383	1.66782e-89	1.7378e-88
Cs4g12760.1	-4.8298	5.84678	3991.69	0	0
Cs4g12970.1	1.51453	4.77612	345.973	3.19205e-77	2.89069e-76
Cs4g13070.1	-5.04034	-0.404474	99.9348	1.57494e-23	5.43565e-23
Cs4g13080.2	1.58672	1.17356	38.8843	4.4969e-10	9.7385e-10
Cs4g13120.1	-1.83393	7.98162	1801.1	0	0
Cs4g13170.1	2.00987	0.394723	39.6397	3.05409e-10	6.66865e-10
Cs4g13210.1	2.0635	2.52632	154.921	1.45726e-35	6.67472e-35
Cs4g13350.1	-1.76851	4.1389	221.152	5.07073e-50	3.04329e-49
Cs4g13410.1	1.63089	4.066	225.026	7.24665e-51	4.40297e-50
Cs4g13460.1	1.58059	5.71208	624.309	8.63928e-138	1.3852e-136
Cs4g13690.1	-2.0314	3.69435	347.112	1.80349e-77	1.63738e-76
Cs4g13750.1	1.71855	0.235475	18.7789	1.46782e-05	2.48542e-05
Cs4g13870.1	-2.70909	6.65828	2609	0	0
Cs4g14070.1	1.57704	2.34455	77.5609	1.28694e-18	3.82566e-18
Cs4g14140.1	2.24631	2.6635	112.096	3.40461e-26	1.25854e-25
Cs4g14290.1	1.52751	2.0403	77.9922	1.0345e-18	3.08425e-18
Cs4g14510.1	-2.08724	-0.260004	28.876	7.71632e-08	1.49481e-07
Cs4g14580.1	-2.65324	0.142516	70.889	3.77904e-17	1.06753e-16
Cs4g15340.1	-1.73075	9.75793	1658.5	0	0
Cs4g15510.1	-2.87664	5.12543	1214.12	5.20198e-266	1.83537e-264
Cs4g15560.1	2.1185	2.73877	165.093	8.72996e-38	4.20253e-37
Cs4g15570.1	-3.49583	1.64159	154.173	2.12272e-35	9.68233e-35
Cs4g15800.1	3.448	0.406907	81.6921	1.59026e-19	4.87894e-19
Cs4g15810.1	2.49791	0.695438	68.6321	1.18654e-16	3.29592e-16
Cs4g15890.4	-1.84266	-0.125451	26.2511	2.99791e-07	5.62933e-07
Cs4g15890.5	-2.50763	0.237015	63.6626	1.47663e-15	3.94451e-15
Cs4g15890.6	-2.50122	-0.603865	39.1354	3.95412e-10	8.58916e-10
Cs4g15930.1	-2.35146	6.45326	1193.19	1.84395e-261	6.31817e-260
Cs4g16055.1	3.07365	2.56834	325.062	1.14399e-72	9.70041e-72
Cs4g16180.1	-1.95912	2.51244	147.794	5.26141e-34	2.34509e-33
Cs4g16220.3	1.87214	0.0797188	20.9006	4.83751e-06	8.45645e-06
Cs4g16620.1	-2.64697	4.25242	780.216	1.08006e-171	2.27739e-170
Cs4g16710.1	-2.46855	5.36201	1152.95	1.02299e-252	3.3911e-251
Cs4g16750.1	-1.51233	7.57849	1214.85	3.61649e-266	1.28552e-264
Cs4g16760.1	-2.95987	2.25745	314.156	2.71558e-70	2.23616e-69
Cs4g16770.1	-7.03859	7.31118	8600.66	0	0
Cs4g16810.4	3.16439	3.43492	528.491	6.01469e-117	8.18848e-116
Cs4g16930.1	-1.66472	4.7246	316.439	8.63974e-71	7.16827e-70
Cs4g16990.1	5.99452	1.72929	237.651	1.2789e-53	8.16002e-53
Cs4g17060.3	2.12789	1.80154	102.514	4.28245e-24	1.50128e-23
Cs4g17180.1	3.40258	0.36692	79.5353	4.7369e-19	1.42597e-18
Cs4g17200.1	1.55611	6.50578	815.131	2.76856e-179	6.1183e-178
Cs4g17450.1	4.04796	2.87347	376.344	7.78081e-84	7.62252e-83
Cs4g17460.1	2.64233	0.0508019	51.299	7.93178e-13	1.9218e-12
Cs4g17490.1	-2.16221	3.88253	408.512	7.72667e-91	8.15218e-90
Cs4g17540.1	-1.62581	1.60334	49.1218	2.4055e-12	5.71086e-12
Cs4g17870.1	2.5272	7.43967	2184.79	0	0
Cs4g17880.1	2.41372	0.195822	44.61	2.40459e-11	5.49544e-11
Cs4g17890.1	1.91474	2.50272	138.529	5.5824e-32	2.37456e-31
Cs4g17960.1	-4.16187	7.22586	5318.89	0	0
Cs4g18010.1	1.74974	1.60551	66.4073	3.66745e-16	1.00069e-15
Cs4g18090.1	-2.24412	5.35764	1188.15	2.29493e-260	7.82581e-259
Cs4g18130.1	2.23041	1.41896	98.1515	3.87558e-23	1.3254e-22
Cs4g18160.1	2.65185	1.29108	94.6556	2.2657e-22	7.5775e-22
Cs4g18210.1	-1.60131	0.917369	39.618	3.08829e-10	6.74127e-10
Cs4g18420.1	3.62362	5.78157	2056.01	0	0
Cs4g18480.1	1.964	4.31863	523.478	7.41056e-116	1.00029e-114
Cs4g18570.1	-3.13292	0.113786	72.193	1.95142e-17	5.57427e-17
Cs4g18640.1	3.81747	0.146572	75.547	3.56808e-18	1.04585e-17
Cs4g18650.1	2.76648	1.92355	111.583	4.40878e-26	1.62301e-25
Cs4g18840.1	3.13698	0.64183	83.2545	7.21427e-20	2.24133e-19
Cs4g18870.1	2.1009	0.275696	35.5846	2.44212e-09	5.10514e-09
Cs4g18970.1	2.31366	1.68195	79.662	4.44257e-19	1.33963e-18
Cs4g19170.1	-2.40599	5.91573	1585.12	0	0
Cs4g19180.1	-2.47382	3.28715	329.409	1.29279e-73	1.11209e-72
Cs4g19280.1	3.23656	2.31606	269.528	1.43807e-60	1.01931e-59
Cs4g19330.1	2.09093	-0.0012685	33.8086	6.08087e-09	1.24768e-08
Cs4g19390.1	-4.96677	4.53606	2164.71	0	0
Cs4g19400.1	-2.40228	5.31673	1473.21	2.61854792295861e-322	1.2277531299155e-320
Cs4g19450.1	-1.60606	0.382807	22.1291	2.54915e-06	4.53006e-06
Cs4g19540.1	-1.79624	1.1724	28.619	8.8114e-08	1.70233e-07
Cs4g19710.1	2.78331	3.98904	536.036	1.37349e-118	1.8934e-117
Cs4g20450.1	6.59335	1.64677	255.619	1.54667e-57	1.04634e-56
Cs5g01350.1	4.81471	1.04846	154.832	1.52374e-35	6.97251e-35
Cs5g01400.1	-3.34511	4.32733	1092.4	1.48172e-239	4.65207e-238
Cs5g01460.1	2.82217	1.85514	172.848	1.76691e-39	8.84012e-39
Cs5g01570.1	-2.49007	5.13266	945.043	1.58614e-207	4.21806e-206
Cs5g01630.1	4.217	0.975208	137.97	7.39771e-32	3.12806e-31
Cs5g01640.1	4.08704	6.49823	3471.2	0	0
Cs5g01920.1	4.20739	2.51473	277.557	2.55805e-62	1.86223e-61
Cs5g02020.1	2.60995	0.392835	44.9371	2.03468e-11	4.668e-11
Cs5g02230.1	2.87394	0.573344	81.0732	2.17504e-19	6.6402e-19
Cs5g02390.1	1.69233	1.901	75.4202	3.80473e-18	1.11406e-17
Cs5g02550.1	-2.72672	-0.524619	45.7522	1.34199e-11	3.1033e-11
Cs5g02650.1	1.9785	3.70017	347.752	1.30809e-77	1.19064e-76
Cs5g02710.1	-2.31022	4.92974	1082.11	2.55107e-237	7.85377e-236
Cs5g02720.1	-1.62822	8.75475	1600.66	0	0
Cs5g02900.1	6.79431	1.35395	185.58	2.93193e-42	1.53872e-41
Cs5g02940.1	-2.23767	6.87563	972.178	2.00363e-213	5.52413e-212
Cs5g03000.1	9.9013	5.19126	3594.49	0	0
Cs5g03330.1	-1.8582	7.50249	1309.24	1.10833e-286	4.4129e-285
Cs5g03440.1	2.49406	7.18015	2125.75	0	0
Cs5g03530.1	3.26997	0.585484	84.8372	3.23975e-20	1.01694e-19
Cs5g03660.1	1.50574	5.32917	495.376	9.64154e-110	1.22815e-108
Cs5g03680.1	1.94087	1.27661	58.988	1.58638e-14	4.08458e-14
Cs5g03780.1	-2.47153	1.69581	118.779	1.17095e-27	4.47473e-27
Cs5g03950.1	6.06812	2.56778	471.201	1.75548e-104	2.12236e-103
Cs5g03970.1	5.39138	3.86209	869.961	3.32673e-191	7.92963e-190
Cs5g04110.1	-2.41738	3.71386	537.727	5.88693e-119	8.13892e-118
Cs5g04120.1	-2.98175	5.97176	1674.08	0	0
Cs5g04160.1	-5.037	-0.0749058	122.749	1.58278e-28	6.15747e-28
Cs5g04280.1	2.99323	4.23044	868.531	6.80746e-191	1.61993e-189
Cs5g04310.1	1.78143	4.29739	378.316	2.89491e-84	2.83992e-83
Cs5g04480.1	-1.58455	4.02797	229.495	7.6834e-52	4.74931e-51
Cs5g04540.1	-4.55205	0.210195	103.553	2.53526e-24	8.94054e-24
Cs5g04620.1	1.70035	8.52153	1790.09	0	0
Cs5g04690.1	1.78808	3.86801	252.961	5.87418e-57	3.94398e-56
Cs5g04850.1	1.78263	2.25646	84.3549	4.13473e-20	1.29275e-19
Cs5g04890.1	-2.04872	7.20396	1968.36	0	0
Cs5g05320.1	2.77146	1.38431	121.429	3.07751e-28	1.19009e-27
Cs5g05410.1	-1.84308	2.87573	124.711	5.88596e-29	2.31892e-28
Cs5g05490.1	2.26311	2.00933	150.871	1.11827e-34	5.03786e-34
Cs5g05740.1	-2.84526	5.07559	1284.43	2.72968e-281	1.04876e-279
Cs5g06000.1	2.01946	1.36509	47.355	5.92266e-12	1.39057e-11
Cs5g06120.1	1.65556	6.95378	838.333	2.50105e-184	5.72232e-183
Cs5g06280.1	-2.79443	0.299518	70.9145	3.73037e-17	1.05439e-16
Cs5g06310.1	-2.28932	6.11639	1579.75	0	0
Cs5g06360.1	-1.85736	7.21888	1295.65	9.96138e-284	3.91156e-282
Cs5g06380.1	-2.54009	2.87829	221.134	5.11752e-50	3.07008e-49
Cs5g06470.1	-2.93031	5.90582	1586.53	0	0
Cs5g06490.1	2.24865	1.84503	123.301	1.1984e-28	4.67105e-28
Cs5g06510.1	-1.51168	6.09324	593.526	4.2854e-131	6.53306e-130
Cs5g06530.1	5.9467	1.38348	217.497	3.17953e-49	1.8868e-48
Cs5g06550.1	2.16755	5.88652	1311.2	4.1543e-287	1.66336e-285
Cs5g06570.1	2.69226	9.80792	2127.61	0	0
Cs5g06850.1	-1.86572	2.25882	85.585	2.21953e-20	7.00092e-20
Cs5g06860.1	2.98044	0.70119	57.3327	3.67991e-14	9.38344e-14
Cs5g06920.1	1.74892	5.42648	816.384	1.47914e-179	3.27386e-178
Cs5g06930.1	1.53577	2.39748	100.49	1.18976e-23	4.11521e-23
Cs5g06940.1	1.62977	0.855857	30.1195	4.06217e-08	7.9766e-08
Cs5g07450.1	1.64014	3.03882	139.2	3.9825e-32	1.69655e-31
Cs5g07550.1	-2.59648	6.38372	2000.94	0	0
Cs5g07570.1	-1.51811	5.20225	561.393	4.18367e-124	6.02973e-123
Cs5g07710.1	-1.80041	3.28071	147.96	4.84106e-34	2.15841e-33
Cs5g07980.1	2.29712	2.00732	132.286	1.29572e-30	5.31642e-30
Cs5g08060.1	-6.34002	0.2951	159.677	1.33118e-36	6.25193e-36
Cs5g08200.1	1.59605	0.188051	26.7971	2.25981e-07	4.27036e-07
Cs5g08240.1	-3.49353	-0.0315464	90.6096	1.75008e-21	5.72412e-21
Cs5g08250.1	2.63911	0.900643	48.7006	2.98175e-12	7.06245e-12
Cs5g08310.1	-1.78629	-0.4217	25.1562	5.28701e-07	9.78461e-07
Cs5g08330.1	-3.61242	-0.0426755	96.021	1.13673e-22	3.83591e-22
Cs5g08340.1	-4.94988	2.45191	611.262	5.94671e-135	9.33528e-134
Cs5g08360.1	-2.58282	6.41102	1971	0	0
Cs5g08380.1	1.68101	6.44804	997.224	7.20495e-219	2.02963e-217
Cs5g08560.1	2.08364	1.84847	102.699	3.90126e-24	1.36933e-23
Cs5g08630.1	2.63993	3.12596	374.423	2.03834e-83	1.98596e-82
Cs5g08640.1	-1.73917	6.96965	1360.54	7.87895e-298	3.29345e-296
Cs5g08790.1	2.98295	2.99041	330.371	7.97862e-74	6.88005e-73
Cs5g08910.1	-5.82259	6.46055	4773.45	0	0
Cs5g09000.1	3.21608	2.7563	333.854	1.39116e-74	1.21505e-73
Cs5g09350.1	4.37609	5.45766	2618	0	0
Cs5g09370.1	-2.75273	7.54182	3037.53	0	0
Cs5g09410.1	3.12822	1.24103	117.918	1.8067e-27	6.8729e-27
Cs5g09470.1	-1.77422	0.659694	44.7241	2.26848e-11	5.19187e-11
Cs5g09480.1	-3.131	1.78485	228.7	1.14519e-51	7.05729e-51
Cs5g09750.1	3.1486	1.10096	84.803	3.29616e-20	1.03397e-19
Cs5g09820.1	1.60257	1.68884	68.4642	1.29205e-16	3.58026e-16
Cs5g09870.1	-2.34455	0.332987	52.4422	4.43096e-13	1.08688e-12
Cs5g09880.1	-2.02482	9.83103	2250.63	0	0
Cs5g10120.1	-1.94859	8.43284	1080.75	5.04066e-237	1.54515e-235
Cs5g10230.1	1.68852	0.816918	39.0007	4.23662e-10	9.18739e-10
Cs5g10240.1	-2.76088	4.27955	910.45	5.25017e-200	1.33636e-198
Cs5g10250.1	-3.08811	5.67067	2257.93	0	0
Cs5g10270.1	4.17714	2.39061	344.799	5.75019e-77	5.19412e-76
Cs5g10360.1	3.36451	3.19079	260.879	1.10367e-58	7.60718e-58
Cs5g10410.1	-1.75715	0.0824077	30.232	3.83331e-08	7.54176e-08
Cs5g10480.1	-2.55824	3.32708	496.58	5.2739e-110	6.75419e-109
Cs5g10500.1	-2.1897	4.05647	501.074	5.54902e-111	7.16447e-110
Cs5g10520.1	-2.31747	0.980803	58.8465	1.70468e-14	4.38442e-14
Cs5g10550.1	-2.75199	12.1494	4037.01	0	0
Cs5g10630.1	2.56764	2.95735	277.304	2.90511e-62	2.11272e-61
Cs5g10680.1	2.68524	6.93637	2205.77	0	0
Cs5g10750.1	3.84988	2.76365	263.595	2.82414e-59	1.96081e-58
Cs5g11010.1	-1.77106	2.66956	52.9181	3.47745e-13	8.56386e-13
Cs5g11310.1	-2.17104	3.60807	273.82	1.66875e-61	1.20315e-60
Cs5g11330.1	2.33403	1.53382	108.637	1.94862e-25	7.06759e-25
Cs5g11390.1	1.92342	4.87859	624.896	6.43905e-138	1.03475e-136
Cs5g11500.1	1.7352	1.5665	69.2789	8.54781e-17	2.38903e-16
Cs5g11620.1	-2.07305	3.83721	432.774	4.04679e-96	4.54555e-95
Cs5g11650.1	1.64163	2.69533	109.374	1.34398e-25	4.88825e-25
Cs5g12160.1	5.10148	3.21344	435.269	1.15925e-96	1.30727e-95
Cs5g12300.1	3.71928	2.56236	313.223	4.33674e-70	3.55877e-69
Cs5g12410.1	-2.59291	7.12956	2462.46	0	0
Cs5g12420.1	-2.34809	5.98943	1110.1	2.11182e-243	6.68931e-242
Cs5g12510.4	-2.17773	1.14251	81.8227	1.48857e-19	4.57384e-19
Cs5g12620.1	2.85839	0.7722	73.1998	1.17168e-17	3.36988e-17
Cs5g12720.1	-1.91783	8.60716	1988.1	0	0
Cs5g12860.1	2.04721	2.89129	205.305	1.45255e-46	8.25874e-46
Cs5g12990.1	1.63346	2.78264	106.914	4.64945e-25	1.67188e-24
Cs5g13150.1	5.01042	2.25627	428.056	4.30554e-95	4.78714e-94
Cs5g13240.1	-2.26507	-0.393092	34.9688	3.35031e-09	6.96345e-09
Cs5g13250.1	2.91401	0.660697	65.2086	6.73762e-16	1.82132e-15
Cs5g13430.1	-2.03817	5.31121	653.311	4.25606e-144	7.18791e-143
Cs5g13440.1	-2.78341	3.77467	708.492	4.25647e-156	7.83872e-155
Cs5g13450.1	-1.81576	0.957307	34.388	4.51495e-09	9.30943e-09
Cs5g13490.1	1.80293	5.00668	688.886	7.80754e-152	1.40339e-150
Cs5g13890.1	-3.59774	10.0343	3378.21	0	0
Cs5g13960.1	-3.3726	7.02032	3489.61	0	0
Cs5g14070.1	-2.1111	5.43086	957.885	2.56237e-210	6.97024e-209
Cs5g14080.1	-5.70848	3.137	738.443	1.30703e-162	2.5313e-161
Cs5g14090.1	-2.95607	2.44479	265.92	8.7952e-60	6.15751e-59
Cs5g14380.1	-2.19467	1.06328	88.8185	4.32751e-21	1.40064e-20
Cs5g14480.1	-2.16375	4.3757	606.617	6.08887e-134	9.53744e-133
Cs5g14625.1	4.83306	1.26788	150.836	1.13806e-34	5.1254e-34
Cs5g14680.1	-3.225	5.9234	2647.24	0	0
Cs5g14700.1	4.43556	0.506438	126.567	2.31053e-29	9.20211e-29
Cs5g14710.1	2.3074	5.07856	633.879	7.16571e-140	1.17537e-138
Cs5g14770.3	2.26083	1.19274	65.5672	5.61644e-16	1.52228e-15
Cs5g15090.1	2.39575	0.0904354	41.8144	1.00364e-10	2.23006e-10
Cs5g15130.1	1.76747	6.49456	733.902	1.26988e-161	2.44277e-160
Cs5g15330.1	2.09171	3.192	177.922	1.37739e-40	7.02446e-40
Cs5g15470.1	1.55524	0.370281	26.9712	2.06508e-07	3.91276e-07
Cs5g15510.1	-1.9133	5.58725	1006.74	6.15681e-221	1.74819e-219
Cs5g15680.1	5.03024	1.02798	139.38	3.6367e-32	1.55063e-31
Cs5g15940.3	1.95713	0.360977	35.5449	2.49234e-09	5.20753e-09
Cs5g16000.1	2.71783	2.41175	180.981	2.95894e-41	1.52759e-40
Cs5g16350.1	1.61426	1.0592	38.4131	5.72472e-10	1.23338e-09
Cs5g16370.1	1.66781	2.90824	160.238	1.00378e-36	4.74087e-36
Cs5g16420.1	5.31117	3.30032	801.471	2.58365e-176	5.60537e-175
Cs5g16840.1	1.7798	2.4049	84.5309	3.78256e-20	1.18472e-19
Cs5g16920.1	-1.72748	6.95424	685.823	3.61852e-151	6.46345e-150
Cs5g16975.1	3.17413	-0.231139	53.4558	2.64481e-13	6.54159e-13
Cs5g17080.1	-1.83379	4.01407	316.754	7.37922e-71	6.12957e-70
Cs5g17090.1	1.63948	0.188839	18.5457	1.65882e-05	2.80019e-05
Cs5g17340.2	-2.46247	0.584334	71.5608	2.68852e-17	7.64607e-17
Cs5g17710.1	2.18181	0.538009	53.6721	2.369e-13	5.86756e-13
Cs5g17860.1	-2.38565	1.57311	140.662	1.90718e-32	8.18085e-32
Cs5g17940.1	2.55671	2.83707	194.747	2.92603e-44	1.59738e-43
Cs5g17950.1	3.09147	5.97291	1446.59	1.57699138613528e-316	7.13601118267704e-315
Cs5g18000.1	3.27618	0.384097	79.8176	4.10613e-19	1.24028e-18
Cs5g18230.1	-1.50945	4.89675	413.641	5.91138e-92	6.35931e-91
Cs5g18370.1	2.06433	3.75481	227.091	2.5684e-51	1.57327e-50
Cs5g18450.1	1.86371	0.336861	14.3313	0.000153296	0.000241793
Cs5g18500.1	-1.97451	1.73403	124.038	8.26545e-29	3.23936e-28
Cs5g18530.1	-1.71451	2.28287	126.777	2.07885e-29	8.28863e-29
Cs5g18570.1	1.57301	5.09388	488.774	2.63401e-108	3.31671e-107
Cs5g18920.1	2.8437	1.36048	126.561	2.31778e-29	9.22841e-29
Cs5g19100.1	1.61028	2.24566	83.7368	5.6522e-20	1.76102e-19
Cs5g19110.1	2.57338	3.38416	373.316	3.54935e-83	3.444e-82
Cs5g19140.1	1.93717	0.928468	41.8826	9.69204e-11	2.15591e-10
Cs5g19160.1	-2.45151	5.47122	1371.88	2.70528e-300	1.14086e-298
Cs5g19200.3	-3.11674	0.0416982	70.2622	5.19232e-17	1.46065e-16
Cs5g19980.1	-1.60093	4.71798	333.289	1.84699e-74	1.61021e-73
Cs5g20040.1	1.83999	0.609017	35.5175	2.52775e-09	5.27998e-09
Cs5g20310.1	3.31514	3.52026	550.284	1.09214e-121	1.54132e-120
Cs5g20320.1	-1.80116	4.25543	350.46	3.36416e-78	3.08378e-77
Cs5g20470.1	-1.8196	3.52516	159.871	1.20734e-36	5.68154e-36
Cs5g20500.1	-2.38996	2.49499	179.952	4.96408e-41	2.548e-40
Cs5g20510.2	1.7782	0.539224	37.7797	7.92016e-10	1.69561e-09
Cs5g20520.1	-3.55194	0.116282	72.4859	1.68232e-17	4.81233e-17
Cs5g20520.2	-2.30265	4.59575	795.713	4.61518e-175	9.90735e-174
Cs5g20630.1	-1.81581	8.26249	1810.99	0	0
Cs5g20810.1	-2.18423	3.76964	483.609	3.50312e-107	4.3534e-106
Cs5g20860.1	-7.97108	1.10308	264.883	1.4794e-59	1.03117e-58
Cs5g20960.1	-1.99529	3.74348	287.716	1.56393e-64	1.17886e-63
Cs5g21190.1	1.79685	3.52881	265.752	9.56667e-60	6.69103e-59
Cs5g21860.1	-3.70247	6.12327	1726.57	0	0
Cs5g21870.1	-2.26748	3.35297	160.012	1.12466e-36	5.29949e-36
Cs5g21900.1	-3.00843	3.39221	545.239	1.36679e-120	1.90815e-119
Cs5g21940.1	1.91189	3.42278	249.911	2.71603e-56	1.80908e-55
Cs5g22080.1	-1.76056	5.22442	816.944	1.11736e-179	2.47697e-178
Cs5g22170.1	-1.81538	6.61666	1199.91	6.39554e-263	2.20198e-261
Cs5g22200.1	4.65013	0.468417	118.157	1.60154e-27	6.09896e-27
Cs5g22250.1	-3.19192	-0.377358	62.5625	2.58127e-15	6.84019e-15
Cs5g22500.1	2.38102	1.33395	80.167	3.44061e-19	1.04301e-18
Cs5g22535.1	2.09839	1.05269	46.2597	1.0357e-11	2.40437e-11
Cs5g22630.1	-1.60685	5.85115	779.855	1.29405e-171	2.72457e-170
Cs5g22725.1	1.80256	1.99226	105.646	8.81749e-25	3.14211e-24
Cs5g22980.1	-3.58646	3.77309	782.024	4.37043e-172	9.24274e-171
Cs5g23020.1	13.0202	4.61128	1039.79	4.0322e-228	1.1875e-226
Cs5g23030.2	-1.64899	0.860522	39.7666	2.86192e-10	6.25289e-10
Cs5g23090.1	-3.20959	3.46383	739.565	7.45517e-163	1.4458e-161
Cs5g23210.1	1.84477	1.16449	42.6127	6.67262e-11	1.49195e-10
Cs5g23540.1	-1.93944	1.35442	73.4405	1.03714e-17	2.99078e-17
Cs5g23950.1	-2.4722	1.45835	120.217	5.6694e-28	2.18233e-27
Cs5g24105.1	-1.5974	4.08295	249.6	3.1739e-56	2.11208e-55
Cs5g24240.1	-2.28689	-0.450727	32.8271	1.00733e-08	2.04217e-08
Cs5g24430.4	-1.51793	1.18801	46.5592	8.88927e-12	2.06937e-11
Cs5g24520.1	-6.49774	11.9954	1640.22	0	0
Cs5g24550.1	4.00251	2.2248	333.792	1.43486e-74	1.25245e-73
Cs5g24570.1	3.74756	1.48974	137.414	9.7887e-32	4.12683e-31
Cs5g24700.1	3.19251	7.97989	3106.28	0	0
Cs5g24760.1	2.1935	3.71533	364.31	3.24367e-81	3.07415e-80
Cs5g24900.3	3.52866	0.798727	98.7991	2.79464e-23	9.58718e-23
Cs5g24900.4	1.95899	0.369345	39.3162	3.60444e-10	7.84512e-10
Cs5g25010.1	1.62387	5.8197	660.865	9.68674e-146	1.65161e-144
Cs5g25420.1	1.97728	4.01641	321.227	7.82661e-72	6.56238e-71
Cs5g25530.1	2.6341	6.56911	1988.76	0	0
Cs5g25530.2	4.74215	0.984051	166.414	4.49097e-38	2.17514e-37
Cs5g25540.1	1.52729	1.80994	68.5433	1.24123e-16	3.44412e-16
Cs5g25600.1	2.70998	5.97239	1723.53	0	0
Cs5g25790.1	-6.37701	7.72663	8518.27	0	0
Cs5g25800.1	-3.06004	1.0101	82.6253	9.91778e-20	3.06456e-19
Cs5g25860.1	1.89945	2.96485	186.234	2.11115e-42	1.11288e-41
Cs5g26060.1	2.32573	8.52145	580.173	3.43873e-128	5.11112e-127
Cs5g26090.1	2.80422	3.97258	526.713	1.46546e-116	1.99319e-115
Cs5g26130.1	-1.74354	8.96499	1840.95	0	0
Cs5g26230.1	2.18138	1.85105	87.994	6.5653e-21	2.1096e-20
Cs5g26860.1	-3.79917	6.30459	3495.64	0	0
Cs5g27170.1	3.49177	2.10208	194.21	3.83228e-44	2.08733e-43
Cs5g27200.2	-2.98497	-0.539494	51.9802	5.60637e-13	1.36861e-12
Cs5g27290.1	-1.62989	6.46474	938.603	3.98257e-206	1.05712e-204
Cs5g27340.1	1.50928	4.15725	221.615	4.01959e-50	2.41752e-49
Cs5g27350.1	3.4037	2.81804	331.153	5.39081e-74	4.66833e-73
Cs5g27430.1	2.19519	2.29063	140.469	2.10229e-32	9.01236e-32
Cs5g27560.1	-1.87291	5.03231	524.343	4.80446e-116	6.51596e-115
Cs5g27580.1	-2.637	3.03206	369.694	2.18189e-82	2.10282e-81
Cs5g27710.1	1.76816	4.59763	379.206	1.85286e-84	1.8252e-83
Cs5g27860.2	-2.09459	0.965689	77.0861	1.63662e-18	4.85403e-18
Cs5g27880.1	1.68949	5.22468	483.916	3.00371e-107	3.73929e-106
Cs5g27990.1	1.75741	0.938699	24.4666	7.56079e-07	1.38631e-06
Cs5g28170.1	-3.88966	1.77407	305.024	2.64991e-68	2.12201e-67
Cs5g28210.1	-1.51618	4.90742	317.706	4.57636e-71	3.81025e-70
Cs5g28230.1	-5.3373	1.39057	313.527	3.72226e-70	3.05981e-69
Cs5g28240.1	-6.59042	1.91381	507.233	2.5371e-112	3.31171e-111
Cs5g28280.1	-1.92017	2.83733	171.932	2.8004e-39	1.39326e-38
Cs5g28300.1	1.77306	5.37394	646.762	1.13082e-142	1.88083e-141
Cs5g28310.1	-6.79575	3.18987	1151.46	2.15579e-252	7.12963e-251
Cs5g28330.1	2.3944	3.31158	271.293	5.93203e-61	4.23411e-60
Cs5g28380.1	1.54869	7.10743	983.45	7.10537e-216	1.97427e-214
Cs5g28400.1	-3.09369	6.80479	3121.99	0	0
Cs5g28550.1	-2.21343	1.28235	95.1165	1.79507e-22	6.02469e-22
Cs5g28590.1	3.19279	0.0794234	61.7618	3.87629e-15	1.01942e-14
Cs5g28650.1	1.52209	5.42801	550.672	8.99267e-122	1.27164e-120
Cs5g28660.1	1.73592	2.22369	57.5045	3.37208e-14	8.6073e-14
Cs5g28860.1	-1.77415	0.809148	23.2551	1.41873e-06	2.55982e-06
Cs5g29180.1	3.33532	5.10747	1653.53	0	0
Cs5g29320.1	2.0467	0.101429	37.947	7.26918e-10	1.55906e-09
Cs5g29510.1	-1.60797	3.72902	243.732	6.03854e-55	3.93388e-54
Cs5g29770.1	-2.41681	0.511679	55.3609	1.00313e-13	2.51605e-13
Cs5g29790.1	2.16792	4.6968	694.366	5.02114e-153	9.04821e-152
Cs5g29810.1	-1.5963	5.4732	556.838	4.09717e-123	5.83428e-122
Cs5g29870.1	-3.05998	4.60912	1282.47	7.27345e-281	2.76469e-279
Cs5g29930.1	-2.94554	-0.463532	52.682	3.92176e-13	9.63143e-13
Cs5g30185.1	-3.319	4.78779	1640.76	0	0
Cs5g30380.1	2.15123	8.07113	2210.54	0	0
Cs5g30390.1	2.27967	6.22392	1304.88	9.83699e-286	3.8949e-284
Cs5g30520.1	-2.93312	3.81941	516.042	3.07336e-114	4.08272e-113
Cs5g30610.1	-6.33107	0.294266	180.614	3.55947e-41	1.83231e-40
Cs5g30640.1	-1.78791	4.40902	463.672	7.63332e-103	9.13563e-102
Cs5g30955.1	1.66715	2.14396	76.4605	2.24661e-18	6.62868e-18
Cs5g31030.1	-1.52694	1.71319	33.4114	7.4587e-09	1.52294e-08
Cs5g31115.1	4.27544	1.56294	220.279	7.86008e-50	4.70153e-49
Cs5g31330.1	4.0873	4.94391	1870.71	0	0
Cs5g31420.1	2.30349	0.369187	50.7478	1.05031e-12	2.53191e-12
Cs5g31570.1	-1.58922	8.70288	580.996	2.27766e-128	3.39245e-127
Cs5g31580.1	-1.72203	2.66704	144.842	2.32597e-33	1.02139e-32
Cs5g31590.1	-2.93748	3.28709	588.871	4.41012e-130	6.65205e-129
Cs5g31600.1	6.4238	4.07182	864.149	6.10201e-190	1.44482e-188
Cs5g31670.1	-2.67352	2.54047	295.848	2.64464e-66	2.05881e-65
Cs5g31810.1	-2.10617	8.90169	2672.63	0	0
Cs5g31840.1	-1.97072	8.54686	2531.43	0	0
Cs5g31860.1	1.54357	1.76465	68.2017	1.47601e-16	4.07813e-16
Cs5g32090.1	-2.58983	2.62399	229.873	6.35507e-52	3.93336e-51
Cs5g32180.1	-2.62916	8.54541	3281.32	0	0
Cs5g32200.1	1.55118	4.03912	241.903	1.51282e-54	9.81958e-54
Cs5g32290.2	2.07042	2.44978	144.63	2.58722e-33	1.13507e-32
Cs5g32300.1	-2.36909	0.701396	85.1104	2.82169e-20	8.87084e-20
Cs5g32360.1	2.13182	4.94594	871.01	1.96799e-191	4.69878e-190
Cs5g32370.1	3.60976	2.15778	273.101	2.39315e-61	1.72109e-60
Cs5g32440.1	-2.39801	5.89027	1311.22	4.11517e-287	1.65233e-285
Cs5g32490.1	-1.8853	2.96767	248.251	6.2485e-56	4.13108e-55
Cs5g32750.1	-2.00564	0.0698084	28.3488	1.01312e-07	1.95174e-07
Cs5g32780.1	2.99272	4.85094	1271.9	1.44771e-278	5.37387e-277
Cs5g32900.1	-1.8005	6.835	1200.13	5.72132e-263	1.97462e-261
Cs5g33100.1	-1.56588	0.0716782	22.7392	1.85548e-06	3.32345e-06
Cs5g33200.1	-1.59376	9.36933	1518.01	0	0
Cs5g33320.1	-1.6223	3.4493	228.356	1.36076e-51	8.3641e-51
Cs5g33360.1	-1.55593	6.51303	717.648	4.34644e-158	8.13046e-157
Cs5g33410.1	-2.69243	0.568977	72.3231	1.82697e-17	5.22296e-17
Cs5g33420.1	-2.22855	3.57581	288.859	8.81456e-65	6.67602e-64
Cs5g33460.1	2.40005	4.73811	835.103	1.25975e-183	2.85932e-182
Cs5g33540.1	-3.91358	6.07674	3349.11	0	0
Cs5g33670.1	2.06254	3.9672	433.631	2.63352e-96	2.96277e-95
Cs5g33780.1	4.5086	2.59094	424.103	3.12222e-94	3.43396e-93
Cs5g33790.1	1.85035	0.849992	45.9127	1.23642e-11	2.86334e-11
Cs5g33810.1	-1.92763	2.18455	143.366	4.88922e-33	2.13187e-32
Cs5g33970.1	1.581	2.55817	103.768	2.27399e-24	8.0271e-24
Cs5g34000.1	-2.52447	1.81018	171.024	4.42177e-39	2.18923e-38
Cs5g34060.1	-1.94159	4.16396	327.133	4.04703e-73	3.45427e-72
Cs5g34120.1	-3.06212	3.18377	516.768	2.13666e-114	2.8437e-113
Cs5g34130.1	-3.73704	3.89553	986.894	1.26805e-216	3.54406e-215
Cs5g34220.1	2.20371	0.223832	44.157	3.03059e-11	6.89293e-11
Cs5g34310.1	-2.21276	0.472972	49.9845	1.54967e-12	3.71056e-12
Cs5g34390.1	-2.24405	5.20388	508.621	1.2655e-112	1.65948e-111
Cs5g34410.1	1.83232	0.827721	51.3835	7.59733e-13	1.84202e-12
Cs5g34450.3	-2.02382	0.439918	51.77	6.2398e-13	1.51906e-12
Cs5g34640.1	3.36961	7.57449	4161.66	0	0
Cs5g34720.1	2.81524	1.60257	138.006	7.26591e-32	3.07416e-31
Cs5g34800.1	3.16976	1.9425	194.682	3.023e-44	1.64969e-43
Cs5g34850.1	1.73696	0.900031	19.3281	1.10076e-05	1.87974e-05
Cs5g34860.2	2.98859	-0.243272	43.1355	5.10758e-11	1.14886e-10
Cs5g34870.1	-2.10698	3.11168	289.592	6.10094e-65	4.63307e-64
Cs5g35030.1	2.83263	-0.123028	44.2665	2.86573e-11	6.52318e-11
Cs5g35060.1	-2.18461	1.73195	107.29	3.84486e-25	1.38466e-24
Cs5g35070.1	5.36971	1.74345	260.819	1.1376e-58	7.83347e-58
Cs5g35150.1	-1.62486	2.77976	159.23	1.66643e-36	7.80843e-36
Cs6g01100.1	-2.05335	0.161778	35.0905	3.14734e-09	6.54637e-09
Cs6g01630.1	8.99783	0.73097	170.121	6.96355e-39	3.43217e-38
Cs6g01710.1	-1.8662	5.72581	817.963	6.70915e-180	1.49192e-178
Cs6g01740.3	2.10747	0.0203527	35.7251	2.27217e-09	4.75588e-09
Cs6g01840.2	1.73986	2.3095	123.531	1.06718e-28	4.16528e-28
Cs6g01850.4	-1.88972	2.88027	209.97	1.39479e-47	8.03288e-47
Cs6g02160.1	-2.13151	0.356758	44.313	2.79858e-11	6.37236e-11
Cs6g02450.1	1.7421	2.57008	82.7413	9.35253e-20	2.89366e-19
Cs6g02520.1	8.25708	0.0479304	118.192	1.57389e-27	5.99524e-27
Cs6g02540.1	2.13245	5.0321	498.879	1.66697e-110	2.14063e-109
Cs6g02570.1	1.59962	3.98555	259.79	1.90717e-58	1.30948e-57
Cs6g02790.1	3.69189	0.512823	86.9615	1.10654e-20	3.52933e-20
Cs6g03220.1	2.76632	3.66045	466.736	1.64413e-103	1.98102e-102
Cs6g03340.1	2.31924	6.09081	1131.62	4.43735e-248	1.44406e-246
Cs6g03380.1	1.94548	1.74982	81.3278	1.91218e-19	5.84771e-19
Cs6g03820.2	-1.68757	7.34808	560.984	5.13458e-124	7.39276e-123
Cs6g04050.1	1.81152	1.38336	57.9199	2.73009e-14	6.98522e-14
Cs6g04560.1	-4.25221	3.04727	681.723	2.82034e-150	5.00015e-149
Cs6g04610.3	2.11402	2.61503	139.29	3.80697e-32	1.62274e-31
Cs6g04870.1	1.7372	2.89375	171.988	2.7228e-39	1.35655e-38
Cs6g05010.1	-2.06759	4.03872	167.581	2.49759e-38	1.21545e-37
Cs6g05265.1	1.84139	1.75087	60.712	6.60653e-15	1.72345e-14
Cs6g05460.1	-1.66911	6.28944	1032.94	1.24075e-226	3.62411e-225
Cs6g05620.1	2.01425	3.3418	266.9	5.37686e-60	3.77546e-59
Cs6g05680.1	2.38671	2.36515	196.133	1.45771e-44	8.00702e-44
Cs6g05890.1	-1.56693	11.0877	2066.06	0	0
Cs6g06060.1	2.30206	5.75956	1331.61	1.53114e-291	6.25353e-290
Cs6g06200.1	2.33096	0.822771	40.9235	1.58303e-10	3.48811e-10
Cs6g06220.1	1.73207	1.39255	51.3958	7.54989e-13	1.83099e-12
Cs6g06530.1	1.87434	10.5299	2295.88	0	0
Cs6g06565.1	1.60944	0.101013	23.7448	1.0999e-06	1.99744e-06
Cs6g06640.1	-1.5432	3.88597	197.902	5.99304e-45	3.30848e-44
Cs6g06650.1	-2.86238	0.0525778	64.9551	7.6626e-16	2.06626e-15
Cs6g06700.1	-1.77287	4.02367	300.493	2.57247e-67	2.03034e-66
Cs6g06840.1	1.57097	1.63555	59.3126	1.34515e-14	3.47288e-14
Cs6g06870.1	1.85271	2.28336	108.293	2.318e-25	8.39023e-25
Cs6g06950.1	-1.5905	1.01757	52.6958	3.8943e-13	9.56727e-13
Cs6g07000.1	-2.3215	2.27864	202.963	4.71177e-46	2.64937e-45
Cs6g07190.1	-2.29081	3.40348	365.856	1.49416e-81	1.42174e-80
Cs6g07330.1	6.50668	4.07698	1612.59	0	0
Cs6g07400.1	-3.78097	9.65312	7160.54	0	0
Cs6g07410.1	-2.99547	5.09173	1081.64	3.23445e-237	9.93618e-236
Cs6g07420.2	-1.90534	2.16832	118.392	1.42322e-27	5.43004e-27
Cs6g07440.1	2.71313	0.763511	78.2771	8.95526e-19	2.67494e-18
Cs6g07450.1	-5.91331	9.238	11118.2	0	0
Cs6g07510.1	-1.74444	6.11458	908.161	1.65057e-199	4.17891e-198
Cs6g07680.1	1.71173	0.66711	27.1626	1.87038e-07	3.5514e-07
Cs6g07700.1	-3.15493	-0.0105209	75.2058	4.24129e-18	1.23909e-17
Cs6g07720.1	2.1813	1.15192	38.0912	6.75143e-10	1.45019e-09
Cs6g07900.1	-1.85697	1.95462	93.3517	4.37798e-22	1.45328e-21
Cs6g08240.1	1.67162	1.43422	51.1062	8.74998e-13	2.11645e-12
Cs6g08390.1	1.53384	2.48046	101.163	8.47177e-24	2.94313e-23
Cs6g08550.1	-2.20533	3.99326	439.772	1.21354e-97	1.37941e-96
Cs6g08610.1	-1.95682	-0.159849	29.7205	4.99044e-08	9.75771e-08
Cs6g08630.1	-7.17365	0.338969	157.519	3.94178e-36	1.82898e-35
Cs6g08640.1	-4.67353	0.752556	159.182	1.7078e-36	7.99703e-36
Cs6g08660.1	-2.0496	1.85692	85.2385	2.64456e-20	8.31948e-20
Cs6g08810.1	-2.33375	5.90936	1656.02	0	0
Cs6g09030.1	-1.54819	1.35533	43.6032	4.02174e-11	9.08926e-11
Cs6g09080.1	2.90781	3.9654	531.915	1.082e-117	1.48012e-116
Cs6g09180.1	2.72106	0.129013	42.0916	8.70945e-11	1.93976e-10
Cs6g09290.1	2.05174	3.88717	381.283	6.53949e-85	6.46421e-84
Cs6g09300.1	-1.51795	7.82475	754.53	4.15351e-166	8.35036e-165
Cs6g09310.4	-1.98828	-0.183545	34.7692	3.71192e-09	7.69708e-09
Cs6g09480.1	-1.97541	3.92094	387.488	2.91578e-86	2.92687e-85
Cs6g09525.1	2.91637	2.13112	239.581	4.85467e-54	3.12268e-53
Cs6g09540.1	-1.73594	5.83544	956.718	4.59673e-210	1.24566e-208
Cs6g09610.1	-1.57952	3.43214	225.954	4.54719e-51	2.76871e-50
Cs6g09680.1	-3.63773	3.53643	779.405	1.62099e-171	3.4079e-170
Cs6g09690.1	-2.46069	2.47098	152.374	5.24861e-35	2.3773e-34
Cs6g09710.2	1.71566	1.54649	48.7035	2.97728e-12	7.05305e-12
Cs6g09780.1	-2.31967	5.81817	911.513	3.08351e-200	7.87676e-199
Cs6g09810.1	-1.97646	4.91108	705.582	1.82772e-155	3.35293e-154
Cs6g09860.1	-1.77887	4.54762	519.439	5.60556e-115	7.49547e-114
Cs6g09880.1	1.73237	5.585	747.987	1.09936e-164	2.1674e-163
Cs6g10010.1	2.50571	-0.000902539	35.5386	2.50043e-09	5.22368e-09
Cs6g10040.1	2.27779	0.31138	33.6387	6.63583e-09	1.35921e-08
Cs6g10150.1	3.02636	2.43401	213.931	1.9063e-48	1.11637e-47
Cs6g10340.1	3.43947	0.146197	60.4354	7.60333e-15	1.97878e-14
Cs6g10460.1	1.81419	3.00915	117.292	2.47776e-27	9.40058e-27
Cs6g10490.1	-1.5996	1.71525	81.842	1.47415e-19	4.53051e-19
Cs6g10500.1	-2.48844	3.14682	355.651	2.4917e-79	2.31681e-78
Cs6g10860.1	1.69856	3.76492	251.088	1.50405e-56	1.00463e-55
Cs6g11010.1	1.79053	2.63664	125.42	4.11782e-29	1.62907e-28
Cs6g11080.1	-1.69717	8.81227	1807.13	0	0
Cs6g11130.1	-1.65555	2.94631	175.771	4.06238e-40	2.04757e-39
Cs6g11190.1	-2.598	3.09333	295.254	3.56367e-66	2.76368e-65
Cs6g11280.1	2.11766	4.5769	489.1	2.23682e-108	2.81907e-107
Cs6g11540.1	2.4481	3.10222	290.973	3.05243e-65	2.32795e-64
Cs6g11560.1	1.53505	2.98569	104.725	1.40309e-24	4.97257e-24
Cs6g11600.1	1.82554	5.4957	603.052	3.63009e-133	5.63653e-132
Cs6g11630.1	-1.67745	2.02335	75.9442	2.91788e-18	8.56674e-18
Cs6g11870.1	2.1722	0.761394	51.7697	6.2408e-13	1.51906e-12
Cs6g12330.1	-2.43754	4.39469	818.894	4.2098e-180	9.40541e-179
Cs6g12450.1	2.23097	3.67784	372.805	4.58646e-83	4.43825e-82
Cs6g12490.1	3.2759	1.64539	142.637	7.0559e-33	3.05977e-32
Cs6g12590.1	-2.78823	2.70376	266.228	7.53557e-60	5.27823e-59
Cs6g12600.1	1.65092	4.53058	272.133	3.89055e-61	2.78393e-60
Cs6g12790.1	3.23762	3.14957	487.66	4.60327e-108	5.78106e-107
Cs6g13230.1	2.15469	4.84128	505.13	7.27499e-112	9.47011e-111
Cs6g13250.1	-2.26317	5.50692	1013.09	2.56835e-222	7.36606e-221
Cs6g13270.1	2.62618	2.98447	280.26	6.58942e-63	4.84402e-62
Cs6g13330.1	-3.51249	3.89303	832.696	4.20301e-183	9.49441e-182
Cs6g13330.2	-3.03453	3.01486	501.637	4.18592e-111	5.41435e-110
Cs6g13620.1	-1.60628	6.2208	274.765	1.03875e-61	7.50827e-61
Cs6g13660.1	-2.38666	1.83942	159.949	1.16076e-36	5.46598e-36
Cs6g13820.1	-1.93913	7.14313	1805.7	0	0
Cs6g13900.2	-1.51287	0.422564	20.1818	7.04181e-06	1.21769e-05
Cs6g13930.1	2.53374	2.24938	143.353	4.92069e-33	2.14494e-32
Cs6g13940.1	2.95133	2.43961	279.004	1.23751e-62	9.05052e-62
Cs6g14070.1	-5.35553	1.76078	391.239	4.44831e-87	4.49689e-86
Cs6g14090.1	-1.81375	1.69022	95.973	1.16461e-22	3.92816e-22
Cs6g14100.1	-2.66137	2.3841	197.949	5.85398e-45	3.23295e-44
Cs6g14150.1	3.10139	3.59313	332.314	3.01172e-74	2.61762e-73
Cs6g14230.4	1.82329	0.0807519	20.6313	5.56771e-06	9.68421e-06
Cs6g14430.1	1.93117	4.38078	441.775	4.44728e-98	5.07538e-97
Cs6g14520.1	2.94232	3.21896	407.743	1.13615e-90	1.19694e-89
Cs6g14530.1	-1.58876	7.04527	1275.95	1.90809e-279	7.11987e-278
Cs6g14960.1	2.22248	1.73459	105.319	1.03951e-24	3.69505e-24
Cs6g14970.1	1.50551	2.44117	65.1855	6.81691e-16	1.84205e-15
Cs6g14980.1	3.26611	3.10738	425.493	1.55572e-94	1.72034e-93
Cs6g15070.1	1.6157	0.723618	38.9801	4.28156e-10	9.28203e-10
Cs6g15080.5	1.92054	1.68888	83.7269	5.68065e-20	1.76949e-19
Cs6g15130.1	-2.35551	7.6249	2052.72	0	0
Cs6g15270.1	-1.85716	3.35421	225.608	5.41129e-51	3.29064e-50
Cs6g15360.1	2.1992	4.52323	592.836	6.05518e-131	9.20155e-130
Cs6g15390.1	7.60092	4.31303	727.812	2.67962e-160	5.10631e-159
Cs6g15440.1	4.00746	2.59703	314.805	1.96117e-70	1.61961e-69
Cs6g15450.1	-1.96458	3.63135	359.956	2.87835e-80	2.70811e-79
Cs6g15570.1	-1.70441	3.32081	237.492	1.38558e-53	8.82884e-53
Cs6g15620.1	2.91444	2.16931	201.649	9.12087e-46	5.10039e-45
Cs6g15650.1	1.67359	4.25068	195.29	2.22654e-44	1.21831e-43
Cs6g15680.1	-2.78769	1.91623	215.559	8.41797e-49	4.95485e-48
Cs6g15810.1	3.46815	1.7397	195.906	1.63451e-44	8.97122e-44
Cs6g15830.1	4.34433	1.09221	166.699	3.89146e-38	1.88734e-37
Cs6g16020.1	-4.19661	3.3498	875.83	1.76251e-192	4.23656e-191
Cs6g16080.1	3.03202	0.0594497	61.7324	3.93463e-15	1.03457e-14
Cs6g16270.1	-1.74314	7.6811	1284.41	2.7548e-281	1.05556e-279
Cs6g16320.1	-2.73101	0.142472	63.1446	1.92076e-15	5.11556e-15
Cs6g16540.1	-1.64495	8.26326	697.277	1.16904e-153	2.11735e-152
Cs6g16560.1	1.52382	3.51794	161.982	4.17421e-37	1.99127e-36
Cs6g16570.1	1.56317	5.99812	495.78	7.87533e-110	1.00407e-108
Cs6g16770.1	-2.30377	0.678464	26.5611	2.55339e-07	4.81428e-07
Cs6g16890.2	2.56681	1.71756	120.758	4.31667e-28	1.66567e-27
Cs6g17090.1	-2.61576	7.04995	2457.65	0	0
Cs6g17190.1	3.26437	6.07092	720.774	9.08429e-159	1.71053e-157
Cs6g17360.1	1.54547	6.30061	557.911	2.39389e-123	3.41226e-122
Cs6g17370.1	-1.80006	3.35902	148.95	2.94088e-34	1.31697e-33
Cs6g17420.1	1.88892	2.27687	85.9129	1.88041e-20	5.94706e-20
Cs6g17480.1	1.71932	1.72974	82.3768	1.12466e-19	3.46765e-19
Cs6g17570.1	-1.73808	3.3661	229.587	7.3351e-52	4.53796e-51
Cs6g17960.1	-2.41529	6.29414	1503.31	0	0
Cs6g18220.1	-1.78287	1.86203	103.062	3.24767e-24	1.14302e-23
Cs6g18230.1	4.13632	-0.269146	62.1025	3.26042e-15	8.60311e-15
Cs6g18380.1	-2.63978	6.16083	2078.61	0	0
Cs6g18430.1	-1.98702	2.70836	188.839	5.69716e-43	3.03465e-42
Cs6g18700.1	-3.05279	7.05378	3369.69	0	0
Cs6g18720.1	-1.87325	4.39822	574.808	5.0513e-127	7.42281e-126
Cs6g18880.1	5.12507	5.22406	2865.44	0	0
Cs6g18930.1	-3.51663	4.46399	1265.04	4.48291e-277	1.65543e-275
Cs6g19030.1	2.91407	-0.159079	47.6964	4.97599e-12	1.17139e-11
Cs6g19240.1	2.22276	5.94417	1027.41	1.97398e-225	5.73058e-224
Cs6g19260.1	1.53408	5.62952	677.156	2.77537e-149	4.86595e-148
Cs6g19280.1	2.50417	5.00997	1144.9	5.74986e-251	1.89281e-249
Cs6g19590.1	-3.07356	3.63126	472.405	9.60351e-105	1.16402e-103
Cs6g19640.1	-1.5364	9.18422	955.618	7.96987e-210	2.14749e-208
Cs6g19660.1	2.20782	0.64304	44.6462	2.36057e-11	5.39829e-11
Cs6g19760.1	-1.82692	7.57639	1295.33	1.17173e-283	4.58842e-282
Cs6g19790.1	1.95994	5.27683	764.324	3.08311e-168	6.30511e-167
Cs6g19850.1	4.88915	0.407135	116.098	4.52378e-27	1.70768e-26
Cs6g20270.1	-1.59844	5.20702	523.229	8.39602e-116	1.13223e-114
Cs6g20280.1	1.96593	1.18818	51.3978	7.54224e-13	1.8296e-12
Cs6g20300.1	2.35161	0.222369	41.8354	9.92899e-11	2.20654e-10
Cs6g20330.1	-3.4776	0.4687	74.3152	6.65877e-18	1.9319e-17
Cs6g20420.1	1.57118	1.066	31.7281	1.77339e-08	3.54331e-08
Cs6g20470.1	-1.57184	5.45084	309.498	2.80934e-69	2.28563e-68
Cs6g20490.1	-1.53048	4.5799	462.133	1.65123e-102	1.95975e-101
Cs6g20750.1	-1.52853	1.6152	28.2163	1.08486e-07	2.08685e-07
Cs6g20830.1	-1.77562	7.53967	1573.3	0	0
Cs6g21070.1	2.61178	0.213219	45.6762	1.39511e-11	3.22457e-11
Cs6g21100.1	2.47415	4.41071	778.525	2.51817e-171	5.26306e-170
Cs6g21110.1	2.56473	4.26994	452.859	1.72122e-100	2.01928e-99
Cs6g21120.1	2.90387	7.18303	1867.31	0	0
Cs6g21130.2	1.6484	1.7389	52.4303	4.45797e-13	1.09332e-12
Cs6g21150.1	2.0707	4.74536	715.024	1.61719e-157	3.02115e-156
Cs6g21260.1	1.99772	8.27267	1826.01	0	0
Cs6g21450.1	2.2364	1.80723	102.425	4.47946e-24	1.56957e-23
Cs6g21460.1	5.08314	-0.243523	81.7517	1.54304e-19	4.73814e-19
Cs6g21520.1	-2.05139	9.19087	2682.68	0	0
Cs6g21530.1	2.41165	4.02346	443.634	1.75237e-98	2.01113e-97
Cs6g21950.1	2.39697	6.61439	1656.25	0	0
Cs6g22010.1	-1.53867	-0.0239134	22.0576	2.64594e-06	4.69796e-06
Cs6g22130.1	6.03703	7.23725	5611.73	0	0
Cs6g22150.1	2.5493	5.37936	1176.72	6.99767e-258	2.36924e-256
Cs6g22270.1	-2.68536	0.431005	57.3949	3.56526e-14	9.09435e-14
Cs7g01060.1	-2.75487	0.786207	111.97	3.62776e-26	1.33791e-25
Cs7g01070.1	-2.57473	-0.464816	41.8388	9.91171e-11	2.20339e-10
Cs7g01300.1	-1.71803	0.945861	31.2171	2.30726e-08	4.58493e-08
Cs7g01400.1	-2.32419	5.19895	1270.81	2.49543e-278	9.23894e-277
Cs7g01410.1	-1.54268	9.20324	1455.03	2.31132308240514e-318	1.0593440364246e-316
Cs7g01440.1	-2.42394	0.132008	58.3974	2.14173e-14	5.4976e-14
Cs7g01510.1	10.2756	7.35022	1735.11	0	0
Cs7g01870.1	2.03669	0.167067	28.3283	1.02388e-07	1.97168e-07
Cs7g01900.1	-2.06964	8.20377	2547.25	0	0
Cs7g01980.1	2.2178	8.42234	2895.34	0	0
Cs7g02270.1	2.68464	2.72421	205.522	1.30298e-46	7.41721e-46
Cs7g02320.1	-1.8014	4.15431	122.187	2.10055e-28	8.1517e-28
Cs7g02380.1	-2.5722	1.08016	73.4099	1.05336e-17	3.03693e-17
Cs7g02420.1	2.5306	4.28118	721.613	5.96882e-159	1.12539e-157
Cs7g02490.1	1.89792	0.789618	26.9635	2.07339e-07	3.92798e-07
Cs7g02520.1	-2.80737	5.33602	1620.73	0	0
Cs7g02660.1	2.38515	-0.255268	37.6884	8.29964e-10	1.77472e-09
Cs7g02850.1	-2.42611	6.77258	1491.99	0	0
Cs7g02900.1	-1.52915	6.47347	905.583	5.99956e-199	1.51359e-197
Cs7g03100.1	2.49336	4.4346	709.041	3.23318e-156	5.96965e-155
Cs7g03350.2	2.70207	1.85966	142.276	8.46479e-33	3.66182e-32
Cs7g03570.1	-4.53	2.73413	649.26	3.23589e-143	5.42002e-142
Cs7g03660.1	4.02913	1.14738	123.652	1.0039e-28	3.92258e-28
Cs7g03670.1	2.20842	3.28248	293.566	8.30913e-66	6.40553e-65
Cs7g03710.1	-2.05165	2.38205	180.752	3.32009e-41	1.71218e-40
Cs7g03720.1	-2.68006	9.25904	4244.09	0	0
Cs7g04050.1	-1.58149	0.645143	22.3534	2.26808e-06	4.04165e-06
Cs7g04260.1	-1.87211	1.17662	69.4345	7.89947e-17	2.21043e-16
Cs7g04300.1	-2.6483	-0.0795293	35.4717	2.58783e-09	5.40389e-09
Cs7g04340.1	-1.56568	7.61756	1289.42	2.24603e-282	8.74725e-281
Cs7g04390.1	-4.32024	6.21408	4285.82	0	0
Cs7g04410.1	-2.29196	5.62498	1231.28	9.73265e-270	3.51213e-268
Cs7g04600.1	2.00748	9.51619	2367.77	0	0
Cs7g04680.1	2.85005	5.08229	1210.91	2.60159e-265	9.1563e-264
Cs7g04700.1	1.52815	9.43231	1492.83	0	0
Cs7g04860.1	-2.60187	0.747641	74.8999	4.95197e-18	1.44435e-17
Cs7g04900.1	2.31588	2.765	233.332	1.11857e-52	7.0269e-52
Cs7g05050.1	2.94518	2.58964	196.802	1.0418e-44	5.73352e-44
Cs7g05180.1	-2.63257	4.75516	849.541	9.14681e-187	2.11998e-185
Cs7g05360.1	2.10361	5.98397	1280.7	1.77047e-280	6.67627e-279
Cs7g05460.1	-2.06781	5.69687	723.275	2.59705e-159	4.90959e-158
Cs7g05470.1	2.27857	3.79498	449.147	1.106e-99	1.28066e-98
Cs7g05540.1	-1.72337	3.55952	272.862	2.6989e-61	1.93902e-60
Cs7g05620.1	4.42718	7.20932	4673.03	0	0
Cs7g05780.1	-2.60838	1.71156	192.236	1.03338e-43	5.57522e-43
Cs7g05920.1	-2.02578	7.04519	1863.18	0	0
Cs7g06080.1	2.1568	0.90015	18.2804	1.90655e-05	3.20963e-05
Cs7g06160.1	-1.96008	0.639498	56.5258	5.54653e-14	1.40577e-13
Cs7g06330.1	-3.02277	2.22089	237.229	1.58058e-53	1.00534e-52
Cs7g06330.2	-2.13722	1.83096	142.315	8.29795e-33	3.59183e-32
Cs7g06440.1	3.62418	5.72673	1420.66	6.82356589084483e-311	3.03947213150319e-309
Cs7g06650.3	1.55773	0.427283	23.6566	1.15152e-06	2.08933e-06
Cs7g06720.1	-3.08834	10.4292	6224.64	0	0
Cs7g06740.1	-3.93812	5.25516	1037.8	1.09165e-227	3.20832e-226
Cs7g06790.1	-3.18288	3.10204	573.734	8.65044e-127	1.26855e-125
Cs7g06870.1	2.76257	3.22223	269.902	1.19203e-60	8.46174e-60
Cs7g07010.1	3.34805	0.557165	85.2309	2.65479e-20	8.34983e-20
Cs7g07050.1	2.1296	7.25018	1986.79	0	0
Cs7g07060.1	2.25606	1.99711	134.082	5.24244e-31	2.17163e-30
Cs7g07240.1	-1.9417	1.78009	109.291	1.40107e-25	5.09201e-25
Cs7g07610.1	-2.43708	9.48685	2809.66	0	0
Cs7g07670.1	1.63987	1.40842	54.7695	1.35525e-13	3.38789e-13
Cs7g07680.1	2.40716	0.0400372	36.5292	1.50393e-09	3.17585e-09
Cs7g08180.1	2.08967	2.90344	203.576	3.46316e-46	1.95269e-45
Cs7g08250.1	1.65003	1.66916	68.4552	1.29793e-16	3.59586e-16
Cs7g08460.1	-1.58582	8.42142	857.189	1.98893e-188	4.64757e-187
Cs7g08580.1	2.37186	2.79734	166.83	3.64386e-38	1.76906e-37
Cs7g08710.1	2.24192	-0.0239263	31.7778	1.72856e-08	3.4558e-08
Cs7g08820.1	2.88286	4.68873	1011.94	4.56583e-222	1.30685e-220
Cs7g08890.1	1.82603	2.50056	115.557	5.94182e-27	2.23764e-26
Cs7g08960.1	-1.7094	3.89373	318.5	3.07368e-71	2.56812e-70
Cs7g09040.1	-2.09577	2.66318	186.522	1.82581e-42	9.63535e-42
Cs7g09080.1	1.55322	2.50445	81.2995	1.93976e-19	5.93079e-19
Cs7g09430.1	-1.76031	4.92938	409.637	4.39749e-91	4.65344e-90
Cs7g09480.1	1.94768	4.95002	694.799	4.04322e-153	7.30444e-152
Cs7g09490.1	1.75421	1.83164	80.4912	2.91998e-19	8.87451e-19
Cs7g09730.1	3.83463	1.92231	246.161	1.78385e-55	1.17284e-54
Cs7g09810.1	-2.37202	-0.379487	36.6909	1.38422e-09	2.9287e-09
Cs7g10040.1	-2.06417	4.25355	358.664	5.50211e-80	5.15967e-79
Cs7g10530.1	1.84535	2.93615	182.477	1.39521e-41	7.24492e-41
Cs7g10640.1	2.02168	0.859194	25.4226	4.60498e-07	8.55906e-07
Cs7g10680.1	-2.92263	1.01586	73.9988	7.8166e-18	2.26229e-17
Cs7g10700.1	1.66632	1.24514	34.3548	4.59265e-09	9.46554e-09
Cs7g10800.1	1.5142	9.5579	1137.4	2.45057e-249	8.01155e-248
Cs7g10840.1	10.3289	5.90587	1111.68	9.5331e-244	3.03993e-242
Cs7g11030.1	-1.60706	7.50588	1364.52	1.07977e-298	4.54011e-297
Cs7g11170.1	-4.50044	8.81569	6816.08	0	0
Cs7g11300.1	3.74872	1.18174	159.099	1.78056e-36	8.33229e-36
Cs7g11370.1	-2.20982	-0.0802696	22.7183	1.87578e-06	3.35854e-06
Cs7g11380.1	-2.1768	0.902192	37.2267	1.05164e-09	2.23832e-09
Cs7g11720.1	4.44164	2.8164	419.496	3.14174e-93	3.42635e-92
Cs7g11750.1	3.81024	6.0028	3002.22	0	0
Cs7g11790.1	2.53604	4.38847	443.717	1.68046e-98	1.93016e-97
Cs7g11890.1	-1.6179	3.58436	270.75	7.78657e-61	5.54672e-60
Cs7g11920.1	1.55315	4.52581	276.929	3.50581e-62	2.54569e-61
Cs7g11940.1	1.83749	4.97482	548.481	2.69375e-121	3.79039e-120
Cs7g12190.1	7.05469	4.45712	956.519	5.07804e-210	1.37348e-208
Cs7g12290.1	1.98295	2.00979	42.9747	5.54516e-11	1.24591e-10
Cs7g12330.1	2.06245	2.57425	158.672	2.20733e-36	1.03057e-35
Cs7g12350.4	-1.62519	0.560381	34.7528	3.74336e-09	7.76002e-09
Cs7g12480.1	6.98813	0.765183	127.98	1.1336e-29	4.54906e-29
Cs7g12650.1	1.5448	2.27562	78.0079	1.0263e-18	3.06108e-18
Cs7g12750.1	3.56752	0.508433	89.3453	3.31585e-21	1.07639e-20
Cs7g12870.1	-2.17013	7.7994	2012.55	0	0
Cs7g13010.1	2.34113	0.286629	33.4763	7.21372e-09	1.47439e-08
Cs7g13110.1	1.59269	2.66777	96.5733	8.60019e-23	2.91181e-22
Cs7g13180.1	-2.14969	2.86674	192.222	1.04068e-43	5.61249e-43
Cs7g13230.1	-2.23897	8.29326	2445.85	0	0
Cs7g13280.1	8.24894	3.24157	481.6	9.58591e-107	1.18403e-105
Cs7g13460.1	1.61769	5.64962	559.558	1.04913e-123	1.49992e-122
Cs7g13530.1	3.07137	4.90111	1464.93	1.63091069692195e-320	7.57229712098587e-319
Cs7g13570.1	-1.50518	3.85586	194.42	3.44844e-44	1.87969e-43
Cs7g13590.1	-1.58425	2.99129	162.307	3.54548e-37	1.69304e-36
Cs7g13670.1	-1.86653	0.374305	28.8429	7.84937e-08	1.51956e-07
Cs7g13730.1	1.56402	0.403842	25.9083	3.5803e-07	6.69117e-07
Cs7g13770.1	-4.54901	1.73136	367.023	8.32373e-82	7.96285e-81
Cs7g13810.1	-2.16113	5.56178	969.716	6.87245e-213	1.89112e-211
Cs7g13830.1	-2.22746	2.14129	195.381	2.12731e-44	1.16447e-43
Cs7g13840.2	-2.19068	3.45869	317.417	5.29157e-71	4.40315e-70
Cs7g13860.1	1.66233	0.285735	27.1906	1.84355e-07	3.50233e-07
Cs7g13930.1	-1.70766	5.82416	922.965	9.99009e-203	2.61763e-201
Cs7g14610.1	2.09145	2.15248	111.985	3.59986e-26	1.3283e-25
Cs7g14670.1	-2.70291	-7.92562e-05	68.203	1.47502e-16	4.07619e-16
Cs7g14680.1	5.33983	3.98899	1127.55	3.39478e-247	1.09975e-245
Cs7g14820.1	-1.80022	7.10852	1469.52	1.64523860065135e-321	7.66394629828942e-320
Cs7g15220.1	-1.85097	2.50836	97.9689	4.24995e-23	1.45099e-22
Cs7g15300.1	-2.46707	8.83713	1690.68	0	0
Cs7g15500.1	2.5044	0.648271	66.5345	3.43831e-16	9.38883e-16
Cs7g15930.1	1.62638	6.16637	677.357	2.51014e-149	4.40634e-148
Cs7g15950.2	-2.18812	2.59488	231.844	2.36201e-52	1.47279e-51
Cs7g16250.1	-2.20856	1.92985	138.46	5.78065e-32	2.45742e-31
Cs7g16260.1	-2.26662	1.35317	84.4565	3.92771e-20	1.22883e-19
Cs7g16280.2	-1.62311	0.765039	31.6278	1.86736e-08	3.72792e-08
Cs7g16560.1	2.71891	0.196814	50.0789	1.47689e-12	3.53808e-12
Cs7g16560.2	1.93374	1.37915	67.5722	2.03113e-16	5.58913e-16
Cs7g16620.5	-2.62664	2.46905	281.824	3.00721e-63	2.21982e-62
Cs7g16660.1	-1.73905	0.692733	48.8841	2.71545e-12	6.43705e-12
Cs7g16670.1	2.23099	0.294625	33.6248	6.68336e-09	1.36855e-08
Cs7g16790.1	1.68402	2.83428	126.347	2.58178e-29	1.02738e-28
Cs7g16840.1	-2.47898	6.39776	1320.07	4.92898e-289	2.00164e-287
Cs7g16850.1	-2.33034	7.1398	2179.37	0	0
Cs7g16890.1	2.70485	2.65159	287.914	1.41578e-64	1.06775e-63
Cs7g16990.2	2.35145	0.148124	40.3714	2.09997e-10	4.60294e-10
Cs7g17130.1	2.807	0.713557	82.5964	1.00638e-19	3.109e-19
Cs7g17180.1	-1.59588	4.87318	518.486	9.03601e-115	1.20599e-113
Cs7g17200.1	2.2601	1.81602	102.882	3.55687e-24	1.25091e-23
Cs7g17270.1	1.50712	2.99455	127.418	1.50501e-29	6.02934e-29
Cs7g17360.1	-1.5972	1.59894	53.2504	2.93632e-13	7.24749e-13
Cs7g17470.1	1.81834	1.98196	80.8829	2.39497e-19	7.29911e-19
Cs7g17750.1	-4.97724	0.877071	146.311	1.11032e-33	4.90746e-33
Cs7g18090.1	-1.57229	1.81895	42.9589	5.59032e-11	1.25547e-10
Cs7g18120.1	2.02696	1.77711	110.626	7.14702e-26	2.61953e-25
Cs7g18150.1	-1.69596	-0.00221723	23.6872	1.13332e-06	2.05735e-06
Cs7g18230.1	-1.88655	0.454059	31.8109	1.69939e-08	3.39973e-08
Cs7g18270.1	-2.04644	-0.0800613	24.0201	9.53346e-07	1.7395e-06
Cs7g18330.1	-2.69373	5.53841	1529.78	0	0
Cs7g18675.1	1.71055	1.70146	75.6833	3.33019e-18	9.76719e-18
Cs7g18890.1	-3.59106	0.264655	93.4671	4.13013e-22	1.37164e-21
Cs7g18970.1	-1.73566	9.62414	1658.14	0	0
Cs7g19150.1	2.62436	1.09461	96.2107	1.03287e-22	3.48959e-22
Cs7g19180.1	-4.15081	5.53553	2783.49	0	0
Cs7g19200.1	-1.53222	2.46964	84.6923	3.48614e-20	1.09308e-19
Cs7g19330.1	2.31059	0.484659	40.9125	1.59196e-10	3.50723e-10
Cs7g19340.1	1.72828	0.456452	27.9566	1.24065e-07	2.37755e-07
Cs7g19500.1	3.09135	3.1835	364.814	2.51982e-81	2.39132e-80
Cs7g19550.1	3.26513	3.9748	526.341	1.76557e-116	2.39909e-115
Cs7g19640.1	-3.99852	4.04496	1035.14	4.13167e-227	1.2093e-225
Cs7g19840.2	1.80419	1.29372	57.7373	2.99574e-14	7.65805e-14
Cs7g20000.1	1.51159	3.33413	137.788	8.10809e-32	3.42641e-31
Cs7g20340.1	-1.77571	1.42099	81.4167	1.82807e-19	5.59651e-19
Cs7g20700.1	-1.74619	0.879184	28.8679	7.74848e-08	1.50064e-07
Cs7g20820.1	2.19585	4.88536	663.89	2.13005e-146	3.64924e-145
Cs7g21230.1	-2.0226	8.50093	2251.48	0	0
Cs7g21490.1	-1.63967	0.880423	26.9416	2.09692e-07	3.9715e-07
Cs7g21690.1	2.1808	0.432673	46.4905	9.20636e-12	2.14284e-11
Cs7g21760.1	-2.67553	2.35476	270.696	8.00048e-61	5.69341e-60
Cs7g21900.1	-1.94004	6.92353	1219.62	3.32245e-267	1.19591e-265
Cs7g21930.1	1.73175	3.48873	154.487	1.81235e-35	8.27987e-35
Cs7g22190.1	2.10558	5.38624	754.825	3.58372e-166	7.21502e-165
Cs7g22270.1	-3.88327	1.46357	168.462	1.60329e-38	7.83451e-38
Cs7g22550.1	-2.05246	0.171593	40.0756	2.44324e-10	5.34467e-10
Cs7g22710.1	1.95508	1.05556	52.5276	4.24236e-13	1.04098e-12
Cs7g22920.1	2.31714	3.43961	181.812	1.94899e-41	1.00985e-40
Cs7g23170.1	2.30824	4.05119	413.21	7.33594e-92	7.87398e-91
Cs7g23220.1	-1.65929	-0.451207	21.9933	2.73604e-06	4.85251e-06
Cs7g23280.1	1.568	2.20936	70.0983	5.64213e-17	1.58531e-16
Cs7g23670.1	2.048	0.650877	43.7629	3.70658e-11	8.3916e-11
Cs7g23820.3	-2.45702	1.12011	114.305	1.11753e-26	4.17982e-26
Cs7g24810.1	-1.6337	0.566914	40.4905	1.97579e-10	4.33876e-10
Cs7g24920.1	-2.75737	1.58701	183.742	7.38573e-42	3.85063e-41
Cs7g24950.1	-1.55162	0.149284	27.3322	1.71335e-07	3.2615e-07
Cs7g25090.1	2.08906	3.33272	257.446	6.18412e-58	4.20757e-57
Cs7g25170.1	2.76603	5.61352	875.314	2.28227e-192	5.47669e-191
Cs7g25410.1	3.79586	1.30624	178.23	1.18007e-40	6.02678e-40
Cs7g25470.1	2.04289	0.508764	35.855	2.12559e-09	4.45431e-09
Cs7g25480.1	1.83185	1.76782	67.8408	1.77244e-16	4.88295e-16
Cs7g26010.1	-3.39168	-0.603321	53.3417	2.80291e-13	6.92422e-13
Cs7g26410.1	-1.5777	10.0456	1651.16	0	0
Cs7g26590.1	3.00533	1.7707	142.868	6.28093e-33	2.72869e-32
Cs7g26640.1	-2.09064	5.98986	1277.86	7.32331e-280	2.74701e-278
Cs7g26650.1	-1.60302	6.36449	837.7	3.43204e-184	7.83979e-183
Cs7g26710.1	-2.99003	8.66312	4537.95	0	0
Cs7g26860.1	1.67214	2.18498	88.0398	6.4152e-21	2.06276e-20
Cs7g26870.1	-2.00716	0.997197	64.5596	9.36566e-16	2.52026e-15
Cs7g26910.1	-1.857	1.24501	60.7944	6.33583e-15	1.65435e-14
Cs7g26960.1	2.07037	3.40411	294.477	5.26158e-66	4.06937e-65
Cs7g26980.1	1.9258	1.25963	60.0433	9.27946e-15	2.4084e-14
Cs7g27010.1	-1.65232	3.79988	285.149	5.67043e-64	4.24285e-63
Cs7g27260.1	5.03675	-0.281796	77.2683	1.49241e-18	4.42908e-18
Cs7g27330.1	-2.45032	1.88097	176.22	3.24186e-40	1.64096e-39
Cs7g27530.1	-2.02295	3.79032	360.264	2.46714e-80	2.32276e-79
Cs7g27620.1	-2.97237	4.16423	851.27	3.84977e-187	8.96644e-186
Cs7g27640.1	-2.50105	3.60078	485.407	1.42276e-107	1.78051e-106
Cs7g27750.1	2.60925	2.29428	207.366	5.15932e-47	2.95108e-46
Cs7g28060.1	2.50854	2.82092	228.379	1.34532e-51	8.27271e-51
Cs7g28090.1	-1.67135	6.49726	917.564	1.49164e-201	3.87989e-200
Cs7g28110.1	-1.9572	5.08143	924.547	4.52498e-203	1.18783e-201
Cs7g28550.1	1.90332	0.62868	20.9644	4.67885e-06	8.18512e-06
Cs7g28690.1	-2.03017	-0.159696	35.4258	2.64958e-09	5.52877e-09
Cs7g28700.1	-2.93035	2.90945	404.513	5.73616e-90	5.99437e-89
Cs7g28730.1	2.96814	1.91132	144.641	2.57249e-33	1.12895e-32
Cs7g28780.3	-1.5963	2.68219	151.958	6.47205e-35	2.9268e-34
Cs7g28940.1	-1.78387	8.42355	1316.74	2.59659e-288	1.05147e-286
Cs7g28970.1	2.1043	5.09558	647.916	6.34472e-143	1.05775e-141
Cs7g29010.1	-1.68289	12.3566	2431.82	0	0
Cs7g29020.1	-3.11058	9.20971	5534.3	0	0
Cs7g29030.1	2.21888	2.48702	158.723	2.15062e-36	1.00541e-35
Cs7g29050.1	1.86282	3.24411	244.991	3.21043e-55	2.10397e-54
Cs7g29080.1	-2.61601	2.44635	199.807	2.30124e-45	1.27933e-44
Cs7g29230.1	-1.94973	5.35948	894.447	1.58087e-196	3.89858e-195
Cs7g29550.1	-1.65067	1.29442	24.923	5.96664e-07	1.10052e-06
Cs7g29680.1	1.50127	3.78723	182.273	1.5459e-41	8.01867e-41
Cs7g29860.1	-2.46917	6.69889	2077.36	0	0
Cs7g29920.1	-2.65908	6.20021	2059.17	0	0
Cs7g30110.1	2.16301	5.03798	818.304	5.65694e-180	1.26188e-178
Cs7g30120.1	4.89756	2.79532	595.234	1.82164e-131	2.78005e-130
Cs7g30210.1	3.21665	3.89161	709.973	2.0283e-156	3.74986e-155
Cs7g30220.1	2.58669	5.62231	1579.48	0	0
Cs7g30280.1	-1.95474	8.59089	2432.36	0	0
Cs7g30400.1	2.96068	2.04179	221.101	5.20153e-50	3.11917e-49
Cs7g30845.1	1.5813	7.88433	707.553	6.8121e-156	1.25128e-154
Cs7g30970.1	-2.42118	1.82663	134.561	4.11768e-31	1.70968e-30
Cs7g31100.5	1.6588	0.837915	28.9682	7.35764e-08	1.42746e-07
Cs7g31240.1	-2.32035	1.6273	143.854	3.82332e-33	1.66966e-32
Cs7g31260.1	-1.83901	2.45013	135.327	2.80046e-31	1.16582e-30
Cs7g31320.1	-1.68526	3.38681	240.606	2.90122e-54	1.87461e-53
Cs7g31410.1	-2.46741	6.8995	1982.99	0	0
Cs7g31430.1	-1.71283	2.65606	145.5	1.66991e-33	7.35338e-33
Cs7g31580.1	1.50661	2.22266	71.6767	2.53504e-17	7.21534e-17
Cs7g31730.1	2.00476	-0.280185	28.6386	8.7227e-08	1.68588e-07
Cs7g31860.1	3.66202	-0.182027	61.0293	5.62308e-15	1.47094e-14
Cs7g31960.3	-2.01465	0.996339	53.0931	3.18106e-13	7.84342e-13
Cs7g32050.1	-3.1316	-0.12391	64.7188	8.6386e-16	2.32725e-15
Cs7g32080.1	3.04771	0.0705986	63.1164	1.94847e-15	5.18646e-15
Cs7g32510.1	2.23259	1.26581	80.4857	2.92813e-19	8.89736e-19
Cs8g01030.1	12.792	4.39268	801.247	2.89046e-176	6.26149e-175
Cs8g01090.1	-2.57882	3.82938	655.413	1.48547e-144	2.52672e-143
Cs8g01130.1	-1.69468	-0.102037	25.4214	4.60771e-07	8.563e-07
Cs8g01700.3	2.04057	-0.111465	28.846	7.83665e-08	1.5173e-07
Cs8g01840.1	-2.30704	11.3323	3774.79	0	0
Cs8g01850.1	-1.73712	9.0645	2072.68	0	0
Cs8g01920.2	2.24036	1.31214	82.9194	8.54698e-20	2.64787e-19
Cs8g02080.1	-2.29598	6.89065	1721.08	0	0
Cs8g02090.1	-4.20736	4.75101	1919.34	0	0
Cs8g02130.1	3.78542	-0.0682184	64.245	1.0987e-15	2.95098e-15
Cs8g02280.1	1.61155	2.61216	101.436	7.37932e-24	2.56924e-23
Cs8g02440.1	1.93694	0.798369	46.7375	8.11614e-12	1.89186e-11
Cs8g02490.1	2.66034	1.88004	99.6933	1.77921e-23	6.13618e-23
Cs8g02580.1	2.44006	3.62187	398.982	9.17394e-89	9.4552e-88
Cs8g02770.1	-1.7882	6.64834	1214.69	3.92306e-266	1.39103e-264
Cs8g02840.1	-2.84866	8.45393	1660.05	0	0
Cs8g02890.1	1.76193	1.67228	69.7833	6.619e-17	1.8576e-16
Cs8g02900.1	1.76982	3.3789	207.087	5.93407e-47	3.39151e-46
Cs8g02950.1	-1.92334	-0.014267	22.1329	2.54409e-06	4.52276e-06
Cs8g03260.1	2.09563	2.14254	132.422	1.20976e-30	4.97231e-30
Cs8g03360.1	-1.86633	7.49736	1202.42	1.81359e-263	6.27448e-262
Cs8g03430.1	-2.79165	2.7727	343.092	1.35369e-76	1.21738e-75
Cs8g03480.1	-2.60237	4.89629	753.654	6.43904e-166	1.28907e-164
Cs8g03500.1	-3.19108	1.78022	239.985	3.96288e-54	2.55366e-53
Cs8g03550.1	-1.82455	5.65177	954.063	1.73588e-209	4.66854e-208
Cs8g03560.1	-2.41224	6.57772	1575.22	0	0
Cs8g03620.1	2.32608	3.42896	341.476	3.04386e-76	2.72704e-75
Cs8g03660.1	1.54031	7.07061	751.927	1.52863e-165	3.05169e-164
Cs8g03670.1	1.587	8.5318	1474.84	1.13635098543487e-322	5.34579028800229e-321
Cs8g03790.1	2.55173	-0.217795	41.6854	1.07206e-10	2.37876e-10
Cs8g03980.1	1.76807	0.481591	33.3445	7.71956e-09	1.57507e-08
Cs8g04030.1	3.03926	5.07594	922.416	1.31497e-202	3.43918e-201
Cs8g04080.1	2.5501	0.89555	80.3701	3.10453e-19	9.42333e-19
Cs8g04100.1	2.47295	2.92936	284.848	6.59401e-64	4.92616e-63
Cs8g04110.1	2.77612	1.54631	113.705	1.51241e-26	5.63752e-26
Cs8g04300.1	-1.50998	5.28259	463.666	7.65723e-103	9.15656e-102
Cs8g04470.1	3.12496	5.00393	1472.4	3.90311860214585e-322	1.82409036444588e-320
Cs8g04500.2	-5.14676	3.95877	1569.63	0	0
Cs8g04525.1	-1.95847	6.4932	601.818	6.73698e-133	1.04153e-131
Cs8g04550.1	1.9508	4.90311	473.14	6.64639e-105	8.06964e-104
Cs8g04640.1	1.57981	1.77405	63.1237	1.94124e-15	5.16819e-15
Cs8g04700.1	-1.59896	4.98114	521.836	1.68684e-115	2.26832e-114
Cs8g04860.1	2.38985	5.42743	231.889	2.30927e-52	1.44054e-51
Cs8g04940.1	-3.1065	1.70685	155.795	9.38745e-36	4.31502e-35
Cs8g04950.1	-2.87533	0.590781	88.6233	4.77625e-21	1.54378e-20
Cs8g05200.1	-1.66676	5.40982	599.161	2.54864e-132	3.92315e-131
Cs8g05240.1	-3.33254	-0.181275	54.185	1.82475e-13	4.54403e-13
Cs8g05290.1	-2.22988	3.28078	267.668	3.65682e-60	2.57404e-59
Cs8g05650.1	4.69392	-0.113403	81.7564	1.53936e-19	4.72786e-19
Cs8g05700.1	3.87344	2.67506	332.079	3.38859e-74	2.94338e-73
Cs8g05710.1	4.64576	2.30965	353.381	7.78004e-79	7.18708e-78
Cs8g05770.1	2.49998	1.10154	72.884	1.37497e-17	3.94342e-17
Cs8g05900.1	-1.61011	7.34678	1360.81	6.89024e-298	2.88863e-296
Cs8g06370.2	-3.70316	-0.0878811	93.6533	3.7593e-22	1.24907e-21
Cs8g06430.1	1.67368	1.50297	53.9499	2.0567e-13	5.10735e-13
Cs8g06560.1	-2.08249	8.99254	2364.66	0	0
Cs8g06590.1	-2.71528	1.33018	148.921	2.98404e-34	1.33546e-33
Cs8g06710.1	3.27525	1.67136	149.422	2.31913e-34	1.04051e-33
Cs8g06750.1	-1.95278	3.30976	261.8	6.95454e-59	4.80514e-58
Cs8g07090.1	-1.58155	4.63689	448.33	1.66545e-99	1.92689e-98
Cs8g07160.1	-3.49963	1.16096	179.346	6.73347e-41	3.44999e-40
Cs8g07490.1	-3.33343	0.368915	104.617	1.48162e-24	5.24695e-24
Cs8g08010.1	3.44073	4.86981	1258.24	1.34162e-275	4.91605e-274
Cs8g08090.1	-1.784	0.794735	54.1101	1.8956e-13	4.71715e-13
Cs8g08250.1	-1.73501	6.41384	1035.49	3.47216e-227	1.01836e-225
Cs8g08620.1	-2.34243	8.26243	2880.32	0	0
Cs8g08650.1	-1.66262	7.36884	560.8	5.63043e-124	8.0985e-123
Cs8g09300.3	2.12944	1.87716	93.7405	3.59729e-22	1.19691e-21
Cs8g09540.1	1.52985	-0.109554	21.02	4.54503e-06	7.96177e-06
Cs8g09620.1	1.78504	1.6883	71.0391	3.5022e-17	9.91074e-17
Cs8g09650.1	-1.69635	-0.0787957	24.7609	6.49024e-07	1.19493e-06
Cs8g09720.1	-2.10609	8.29591	2036.97	0	0
Cs8g09740.1	-2.63033	4.07302	323.949	1.99871e-72	1.68977e-71
Cs8g09780.1	-6.82406	3.51111	1378.32	1.0786e-301	4.60309e-300
Cs8g09800.1	-1.93301	2.01844	126.368	2.5539e-29	1.01657e-28
Cs8g10020.1	-1.67023	10.0908	1838.93	0	0
Cs8g10390.1	-2.43146	2.19005	184.13	6.07665e-42	3.1716e-41
Cs8g10400.1	-1.53834	2.13292	90.0959	2.26889e-21	7.39385e-21
Cs8g10470.1	1.65971	1.72331	65.0228	7.40374e-16	1.99759e-15
Cs8g10670.1	1.97855	1.25873	64.7793	8.37731e-16	2.25728e-15
Cs8g11310.1	3.41336	1.77706	200.189	1.89934e-45	1.05672e-44
Cs8g11315.2	1.65189	1.2901	42.4078	7.40934e-11	1.65304e-10
Cs8g11500.1	-2.41478	1.47958	139.914	2.7798e-32	1.18846e-31
Cs8g11570.1	1.54779	3.93026	202.814	5.07776e-46	2.85404e-45
Cs8g12280.1	-2.97663	0.384787	76.2441	2.5068e-18	7.37959e-18
Cs8g12680.1	-2.50053	2.49812	176.04	3.54866e-40	1.79371e-39
Cs8g12690.1	2.4474	4.62609	926.532	1.67534e-203	4.4141e-202
Cs8g12715.1	1.58227	3.40373	148.619	3.47315e-34	1.55338e-33
Cs8g12980.1	-1.87589	2.4279	98.0875	4.00304e-23	1.36833e-22
Cs8g13010.1	-1.67431	1.23938	57.7233	3.01702e-14	7.71106e-14
Cs8g13090.1	1.87943	0.394308	34.7957	3.66184e-09	7.59545e-09
Cs8g13400.1	-1.74259	3.98156	334.372	1.07291e-74	9.38811e-74
Cs8g13710.1	-3.38788	3.33142	571.591	2.5305e-126	3.69188e-125
Cs8g13740.1	-2.47794	8.79823	3594.06	0	0
Cs8g13810.1	-3.25971	0.0634994	87.0818	1.04125e-20	3.32407e-20
Cs8g14350.1	1.51888	1.00716	38.5739	5.2718e-10	1.13786e-09
Cs8g14690.1	2.25792	7.98312	1936.48	0	0
Cs8g14870.1	-1.5525	4.76493	428.712	3.09838e-95	3.45304e-94
Cs8g14935.1	5.11936	1.68336	230.303	5.11901e-52	3.17383e-51
Cs8g15060.1	4.98921	0.491958	131.228	2.20765e-30	9.01918e-30
Cs8g15220.1	1.67695	5.90152	521.074	2.47062e-115	3.31915e-114
Cs8g15680.1	2.21592	2.89141	231.061	3.49837e-52	2.1747e-51
Cs8g15780.1	-2.82866	-0.337163	42.2019	8.23201e-11	1.83428e-10
Cs8g15890.1	-1.80123	6.33783	749.842	4.34338e-165	8.61064e-164
Cs8g15900.1	-1.89912	6.25858	899.132	1.51565e-197	3.75723e-196
Cs8g15930.1	5.05046	3.05362	655.177	1.67185e-144	2.84035e-143
Cs8g15980.1	3.14015	2.3373	195.813	1.7123e-44	9.39459e-44
Cs8g16130.1	1.92589	1.48011	58.3356	2.21005e-14	5.6699e-14
Cs8g16230.1	-2.59966	1.69586	141.219	1.44093e-32	6.18643e-32
Cs8g16280.1	-1.71844	0.618557	35.2113	2.95807e-09	6.16078e-09
Cs8g16290.1	-2.16463	7.38953	1665.75	0	0
Cs8g16330.1	3.18751	7.06699	2913.73	0	0
Cs8g16400.1	2.30784	3.78594	425.103	1.89144e-94	2.08512e-93
Cs8g16430.1	2.53805	5.14447	1280.94	1.56408e-280	5.92935e-279
Cs8g16470.1	3.20637	0.211905	57.7982	2.90435e-14	7.42842e-14
Cs8g16610.1	1.50153	1.23684	32.0176	1.52785e-08	3.06559e-08
Cs8g16690.1	1.90902	4.53708	518.049	1.12446e-114	1.49935e-113
Cs8g16780.1	2.2164	0.747356	58.2271	2.33542e-14	5.98618e-14
Cs8g16840.1	1.75077	3.94905	184.06	6.29497e-42	3.28435e-41
Cs8g16980.1	-1.98229	1.25835	79.5482	4.70608e-19	1.41729e-18
Cs8g17030.1	-2.63431	4.27563	727.91	2.5501e-160	4.86601e-159
Cs8g17090.1	-1.85569	0.0814434	35.6206	2.3974e-09	5.01358e-09
Cs8g17350.1	2.52173	0.0290552	41.3954	1.24348e-10	2.75183e-10
Cs8g17370.3	-3.1917	2.33358	291.924	1.89377e-65	1.44894e-64
Cs8g17410.1	-3.2144	1.09211	144.382	2.93142e-33	1.28449e-32
Cs8g17440.1	-1.5081	3.22744	137.436	9.68108e-32	4.08267e-31
Cs8g17440.2	-2.08602	0.454914	51.8129	6.10484e-13	1.48749e-12
Cs8g17580.1	-2.06764	3.34426	331.771	3.95345e-74	3.42777e-73
Cs8g17630.1	2.06485	2.71575	183.531	8.21447e-42	4.27801e-41
Cs8g17800.1	2.29354	8.20908	2018.91	0	0
Cs8g17810.1	-2.95048	5.2089	1802.08	0	0
Cs8g17840.1	3.62851	-0.00359088	66.7055	3.15255e-16	8.61677e-16
Cs8g17890.1	-4.23285	3.619	900.69	6.94771e-198	1.73134e-196
Cs8g17900.1	-2.27743	3.11875	204.071	2.70021e-46	1.52431e-45
Cs8g17940.1	1.6859	3.04871	143.648	4.24138e-33	1.85109e-32
Cs8g18020.1	-2.03008	4.2237	273.783	1.69967e-61	1.22483e-60
Cs8g18050.1	2.11635	4.95586	546.48	7.34023e-121	1.02879e-119
Cs8g18120.1	1.51141	7.89258	810.853	2.3572e-178	5.16123e-177
Cs8g18210.1	-2.36136	2.95973	299.988	3.31385e-67	2.61259e-66
Cs8g18240.1	-1.89513	1.76614	113.824	1.42393e-26	5.30909e-26
Cs8g18250.1	-1.87341	3.76845	274.518	1.17556e-61	8.48423e-61
Cs8g18260.1	-3.11039	11.2909	6818.78	0	0
Cs8g18360.1	-2.33522	4.38632	648.213	5.46568e-143	9.12269e-142
Cs8g18450.1	-2.00514	2.71742	199.426	2.78642e-45	1.54664e-44
Cs8g18710.1	-1.95605	2.68046	148.584	3.53624e-34	1.58061e-33
Cs8g18780.1	2.67606	4.2351	640.724	2.32555e-141	3.84998e-140
Cs8g18800.1	2.90947	1.49044	102.454	4.41415e-24	1.54707e-23
Cs8g19070.1	1.5379	0.760596	34.4732	4.3217e-09	8.92e-09
Cs8g19110.1	-2.90104	-0.112501	43.1151	5.16119e-11	1.16074e-10
Cs8g19170.1	2.61594	0.119391	51.877	5.9087e-13	1.44093e-12
Cs8g19280.1	-2.16292	5.70681	1315.25	5.48325e-288	2.21412e-286
Cs8g19370.1	-2.36222	3.10658	233.092	1.2622e-52	7.91873e-52
Cs8g19450.1	-2.92257	2.2727	167.609	2.46317e-38	1.19911e-37
Cs8g19480.1	-1.55653	1.1137	23.2089	1.4532e-06	2.62002e-06
Cs8g19490.1	-1.58488	3.39943	199.434	2.77536e-45	1.5411e-44
Cs8g19510.1	-2.34989	3.2291	366.996	8.44049e-82	8.06913e-81
Cs8g19520.1	-2.83439	8.32714	2358.4	0	0
Cs8g19530.1	-2.55368	10.3959	3546.08	0	0
Cs8g19540.1	-5.00302	8.07768	8166.14	0	0
Cs8g19720.2	-2.49524	1.62961	124.223	7.53075e-29	2.95305e-28
Cs8g19790.1	-1.52419	8.70388	1304.63	1.11556e-285	4.40476e-284
Cs8g19830.1	1.54397	4.22438	294.306	5.73281e-66	4.42903e-65
Cs8g19950.1	2.38882	2.97134	236.45	2.33714e-53	1.48192e-52
Cs8g19960.1	1.58784	6.24307	764.158	3.3488e-168	6.83866e-167
Cs8g20030.1	1.93634	0.196066	35.0042	3.28998e-09	6.84105e-09
Cs8g20100.1	-1.9551	5.46736	1002	6.60935e-220	1.86554e-218
Cs8g20110.1	-2.37033	1.7304	141.961	9.91667e-33	4.27951e-32
Cs8g20130.1	-1.94563	2.76141	201.419	1.02353e-45	5.71683e-45
Cs8g20435.1	3.36619	1.65399	170.825	4.88672e-39	2.41523e-38
Cs8g20440.1	2.13423	4.27494	217.451	3.25381e-49	1.93008e-48
Cs8g20470.1	2.81642	0.656969	67.3959	2.2211e-16	6.09893e-16
Cs8g20630.1	-2.21906	0.27314	33.155	8.50987e-09	1.73261e-08
Cs8g20720.1	1.97187	3.10754	208.032	3.69184e-47	2.11509e-46
Cs8g20770.1	2.59943	0.832244	63.6761	1.46652e-15	3.91896e-15
Cs8g21000.1	2.30517	4.1447	517.55	1.44434e-114	1.92407e-113
Cs8g21060.1	2.10337	0.312819	35.1454	3.05986e-09	6.36812e-09
Cs9g01040.1	3.08781	4.63577	1218.5	5.82232e-267	2.08521e-265
Cs9g01090.1	1.73517	1.09417	43.7554	3.72094e-11	8.42146e-11
Cs9g01630.1	3.57141	8.03362	4473.66	0	0
Cs9g01750.1	-1.8295	6.03206	1117.07	6.43147e-245	2.06009e-243
Cs9g01770.1	-2.71817	1.60655	124.258	7.39773e-29	2.90488e-28
Cs9g01800.1	-2.19043	1.64104	138.293	6.2869e-32	2.66941e-31
Cs9g01850.1	2.67794	2.75942	255.394	1.73243e-57	1.17034e-56
Cs9g01960.1	2.1882	2.56735	148.551	3.59468e-34	1.60623e-33
Cs9g02170.1	3.29072	5.67639	1885.48	0	0
Cs9g02190.1	-2.04804	6.46565	750.826	2.65296e-165	5.27409e-164
Cs9g02240.1	2.00953	0.698102	42.028	8.9974e-11	2.00264e-10
Cs9g02310.1	2.38584	1.62623	128.066	1.08599e-29	4.35926e-29
Cs9g02530.1	-1.64863	8.69325	1796.57	0	0
Cs9g02540.1	-1.69778	1.64453	85.5615	2.24601e-20	7.08289e-20
Cs9g02570.1	-2.33845	7.80934	2089.55	0	0
Cs9g02580.2	2.16659	0.0614881	38.7434	4.83354e-10	1.04516e-09
Cs9g02640.1	2.90929	4.66266	893.253	2.87432e-196	7.06388e-195
Cs9g02650.1	2.12899	3.10925	181.399	2.39866e-41	1.24013e-40
Cs9g02820.1	-3.39554	-0.218779	76.8061	1.88595e-18	5.57841e-18
Cs9g02930.1	2.44001	0.409087	59.2322	1.40122e-14	3.61502e-14
Cs9g03000.1	-2.08565	5.33142	962.637	2.37573e-211	6.4873e-210
Cs9g03330.1	2.48493	1.11718	57.315	3.71304e-14	9.46622e-14
Cs9g03470.1	3.42321	1.31236	133.385	7.44849e-31	3.0783e-30
Cs9g03490.1	1.54397	3.47771	136.267	1.74398e-31	7.30277e-31
Cs9g03570.1	2.59775	6.38118	1396.66	1.11511e-305	4.81658e-304
Cs9g03630.1	-1.78832	8.40525	1446.47	1.676266170243e-316	7.56123354356314e-315
Cs9g03860.1	8.09914	-0.101421	91.2662	1.25585e-21	4.11516e-21
Cs9g03880.1	-5.75945	0.575149	173.278	1.4229e-39	7.12648e-39
Cs9g04040.1	1.9566	3.80735	324.624	1.42447e-72	1.20716e-71
Cs9g04070.1	-1.59774	-0.12475	21.5049	3.5292e-06	6.21973e-06
Cs9g04100.1	-3.38286	3.46322	783.98	1.64105e-172	3.4757e-171
Cs9g04180.1	2.54308	4.23649	738.257	1.43466e-162	2.77095e-161
Cs9g04190.1	2.18509	4.26195	504.649	9.25529e-112	1.20041e-110
Cs9g04200.1	-2.61815	2.11535	146.404	1.05924e-33	4.68312e-33
Cs9g04260.1	1.93971	7.05721	1299.15	1.72841e-284	6.80573e-283
Cs9g04470.5	-1.50859	2.55824	97.4805	5.43897e-23	1.85206e-22
Cs9g04500.1	-2.19492	5.40303	1023.52	1.3841e-224	4.00181e-223
Cs9g04550.1	2.79044	0.357686	44.5246	2.5118e-11	5.73494e-11
Cs9g04560.1	-1.68885	6.48827	792.559	2.23768e-174	4.78917e-173
Cs9g04630.1	-2.29765	7.57934	2368.19	0	0
Cs9g04690.1	-2.08926	6.87086	1720.92	0	0
Cs9g04830.1	1.85658	5.06797	491.805	5.7692e-109	7.30321e-108
Cs9g04890.1	-1.73281	5.73181	712.985	4.48915e-157	8.34268e-156
Cs9g05040.1	1.69268	2.44139	108.986	1.63451e-25	5.93738e-25
Cs9g05300.1	-1.52464	0.224138	19.3378	1.09517e-05	1.87132e-05
Cs9g05330.1	2.35522	-0.182198	34.5665	4.11936e-09	8.5147e-09
Cs9g05350.1	-1.60096	1.46344	68.3581	1.36347e-16	3.77156e-16
Cs9g05630.1	-1.74393	2.0283	68.9861	9.91593e-17	2.76544e-16
Cs9g05660.1	-1.73687	7.81672	1512.29	0	0
Cs9g05770.1	3.15489	2.12463	236.186	2.66871e-53	1.69066e-52
Cs9g05820.1	-1.7751	4.82707	309.264	3.15884e-69	2.56852e-68
Cs9g06060.1	-2.20826	2.03694	123.387	1.14732e-28	4.47563e-28
Cs9g06070.1	1.85417	2.96558	156.708	5.92785e-36	2.74069e-35
Cs9g06090.1	3.83966	0.486168	87.065	1.05012e-20	3.35164e-20
Cs9g06170.1	-1.60526	2.64271	94.0838	3.02441e-22	1.00842e-21
Cs9g06230.1	-4.15402	3.07508	775.605	1.08644e-170	2.26404e-169
Cs9g06240.1	-3.10797	-0.336225	62.9812	2.08692e-15	5.54671e-15
Cs9g06260.2	5.28832	0.421495	121.279	3.3204e-28	1.28298e-27
Cs9g06390.1	1.89448	3.74761	241.075	2.293e-54	1.48431e-53
Cs9g06520.1	-1.50966	3.47342	161.018	6.7802e-37	3.214e-36
Cs9g06530.1	2.74493	7.5411	3014.82	0	0
Cs9g06540.1	-1.64079	8.79346	1417.77	2.88612382157324e-310	1.27364733599706e-308
Cs9g06570.1	-1.71284	6.66879	1031.98	2.00446e-226	5.84287e-225
Cs9g06820.1	-1.72831	9.8534	2155.16	0	0
Cs9g07130.1	3.14713	1.0082	118.747	1.18984e-27	4.54568e-27
Cs9g07140.1	2.52551	4.92122	915.457	4.28193e-201	1.10771e-199
Cs9g07200.1	-1.62934	1.65155	76.4337	2.27728e-18	6.7164e-18
Cs9g07210.1	-1.62362	2.58243	126.991	1.86586e-29	7.44775e-29
Cs9g07290.1	10.7718	4.38951	857.522	1.68411e-188	3.94175e-187
Cs9g07380.1	2.11834	0.00820939	26.1694	3.12742e-07	5.86864e-07
Cs9g07570.1	1.74081	2.93612	186.758	1.6221e-42	8.57299e-42
Cs9g07580.1	2.13083	3.1719	256.677	9.0974e-58	6.17497e-57
Cs9g07615.1	2.49638	1.46696	109.019	1.60724e-25	5.83983e-25
Cs9g07670.1	-2.12097	8.61369	2450.47	0	0
Cs9g07690.1	1.66187	8.0447	1288.01	4.56429e-282	1.76792e-280
[truncated: 531 more rows]
