# Supplementary material for: Transcriptomic and metabolomic analyses provide insight into the volatile compounds of citrus leaves and flowers
Source: BMC Plant Biol. 2020 Jan 6;20:7. doi: 10.1186/s12870-019-2222-z (PMC6945444; doi:10.1186/s12870-019-2222-z)
Supplement: Supplementary file 18 — Additional file 18: Table S10. Expression levels of TPS genes, CYP450 genes and the volatile compound content in flowers. [file 12870_2019_2222_MOESM18_ESM.xls]

## Sheet: Table S10
Table S10 Expression levels of TPS genes, CYP450 genes and the volatile compound content in flowers.
	Abb.	GeneID	H1-1	H1-2	H1-3	H2-1	H2-2	H2-3
TPS	G1	Cs3g16210.1	0.136878	0.208598	0.0621214	0	0.041891	0.0341623
	G2	Cs4g12090.1	0.336998	0.544192	0.811217	0	0	0
	G3	Cs3g04170.1	8.83333	8.48886	8.90078	1.31046	0.836871	0.807521
	G4	Cs3g04360.1	2.21503	1.40574	1.49548	0.990059	0.78411	1.12322
	G5	Cs5g23510.1	4.18196	4.38177	4.06653	0.580675	1.09192	1.03071
	G6	Cs5g23540.1	0.333809	0.261927	0.516118	1.65323	0.943554	1.37426
	G7	orange1.1t04366.1	0.525166	0.408524	0.459189	0.0739114	0.0622827	0.100426
	G8	Cs4g11980.1	1.09491	2.03162	0.812541	1.45741	1.98988	1.19939
	G9	Cs5g22980.1	0.448884	0.617129	0.629931	6.16862	6.40835	5.46102
	G10	Cs2g03570.1	2.09492	2.29695	2.21304	6.07491	6.06295	6.06076
	G11	Cs4g12350.1	4.38698	4.14362	3.92926	3.17491	2.53915	2.76858
	G12	Cs4g12400.1	2.61061	2.74347	2.40069	2.71566	2.25418	2.03482
	G13	orange1.1t04775.1	0.207679	0.131699	0.0393414	0	0	0.0430891
	G14	Cs3g21590.1	122.494	131.97	128.64	57.4819	60.1335	56.5288
	G15	Cs2g22090.1	2.17557	2.48748	2.34632	0.343373	0.28778	0.280575
	G16	orange1.1t00017.1	5.01795	3.63452	4.57276	3.5897	2.40236	3.09875
	G17	Cs3g21560.1	0.0786792	0.049875	0.0445744	0.508669	0.606761	0.740262
	G18	Cs2g22180.1	181.527	179.297	185.781	293.821	279.513	277.85
	G19	Cs3g07850.1	0.647941	0.870538	0.951877	1.94613	2.85672	1.70404
	G20	Cs3g07920.1	14.05	12.0655	11.2565	6.963	7.36175	9.09194
	G21	Cs2g07280.1	0.246504	0.156145	0.185809	0.520401	0.560774	0.354132
	G22	Cs3g04390.1	0.338435	0.525066	0.474355	0	0.129153	0.415004
	G23	orange1.1t02448.1	2.64853	2.13131	2.00581	1.46567	1.66312	1.82824
	G24	Cs2g07250.1	649.514	629.099	630.629	8899.14	8948.93	8552.99
	G25	orange1.1t03307.1	0.866169	0.545969	0.399987	0.358002	0.538748	0.776455
	G26	Cs2g07240.1	162.122	153.978	156.015	2212.15	2257.34	2191.62
	G27	Cs3g04340.1	55.1273	52.941	50.0839	8.80106	9.21215	8.78731
	G28	orange1.1t04360.3	37.5778	34.7976	37.9602	3.66404	3.63	2.93854
	G29	Cs7g18530.1	5.19582	4.11073	5.82402	2.41081	3.10314	3.44609
	G30	orange1.1t02008.1	31.6999	23.4113	26.9698	31.575	35.3361	30.3769
	G31	Cs4g12220.1	0.936506	0.408972	0.627342	0.500855	0.763156	0.225768
	G32	Cs3g04230.1	6.78837	5.77411	6.4867	0.870338	0.872598	0.937463
	G33	Cs3g04190.1	11.103	10.4252	9.47068	2.44569	2.48	1.95584
	G34	orange1.1t03278.1	0.855626	1.03037	0.92091	1.08268	0.759698	0.615522
	G35	Cs2g22100.2	25.0841	24.6663	26.8292	17.4147	16.8505	16.8672
	G36	orange1.1t04367.1	13.6649	10.7965	13.7074	1.24835	3.41867	0.958517
	G37	Cs2g06470.1	0.38739	0.244723	0.468251	1.36853	0.97288	1.33825
	G38	orange1.1t03302.1	9.06763	8.43951	8.33102	5.49376	5.29587	4.31622
	G39	Cs4g12460.1	0.583063	0.739229	0.494816	0.264748	0.220256	0.179325
	G40	Cs4g12480.1	0.990789	0.954365	1.4439	0.851877	0.619141	0.503308
	G41	Cs4g11330.1	0.848268	1.29697	1.05948	0.155131	0	0.105227
	G42	Cs3g04260.1	0.16456	0.207576	0	0	0	0
	G43	Cs5g31210.1	0.900959	0.776585	0.406392	0.805456	0.476394	0.704259
	G44	Cs2g07230.1	6.96865	6.57937	8.15618	74.1667	81.9544	87.3978
	G45	Cs5g15530.1	1.37274	1.48375	1.45547	2.20694	2.90134	2.49475
	G46	orange1.1t03904.1	1.18347	1.88638	2.44011	0.269703	0.339506	0.276482
	G47	Cs7g17670.1	7.83541	7.0841	6.02476	16.3572	17.8743	15.3085
CYP450	CYP1	cs1g02070.1	4.40304	5.1948	4.89885	39.2362	45.2783	37.3607
	CYP2	cs1g02160.2	79.2295	79.7879	78.3358	1841.08	1838.38	1707.97
	CYP3	cs1g02990.1	1.28787	1.41151	1.53972	23.9683	24.87	26.7101
	CYP4	cs1g17410.1	0.260444	0.372802	0.377218	0.686422	0.914237	0.971902
	CYP5	cs1g22210.1	0.601432	0.865188	0.984366	0.210285	0.293204	0.287054
	CYP6	cs1g22690.1	2.16054	2.1363	1.35449	0	0	0
	CYP7	cs1g23290.1	0.399246	0.12581	0.225643	0.364109	1.0696	1.23763
	CYP8	cs2g03520.1	1.22221	1.04481	1.0809	3.39935	3.19149	2.92369
	CYP9	cs2g07770.1	4.82054	6.02514	5.20854	0.827042	1.08014	1.15428
	CYP10	cs2g18810.1	3.79427	2.77897	2.68345	0.672777	0.557334	0.853861
	CYP11	cs2g19560.1	0.436145	0.328353	0.250004	2.17429	1.74975	2.78259
	CYP12	cs2g24600.1	1.72461	2.22763	1.87616	0.563879	0.472558	0.255408
	CYP13	cs2g25240.1	0.319025	0.325069	0.327729	0.0602591	0.100612	0.0408053
	CYP14	cs3g09030.1	0.163294	0.0514773	0.137962	0.374738	0.625201	0.60822
	CYP15	cs3g09140.1	0.840089	0.555617	0.870186	6.18647	5.76466	5.71354
	CYP16	cs3g21580.1	0	0.0500653	0	1.162	1.76132	2.76488
	CYP17	cs3g24570.1	0.184445	0.330932	0.210555	0.20717	0.754922	0.471867
	CYP18	cs4g09010.1	1.43413	1.53828	1.24844	0.532793	0.614332	0.681305
	CYP19	cs4g09020.1	0	0	0.0510162	1.06668	0.342749	0.612718
	CYP20	cs4g14140.1	2.2249	3.38584	2.98952	0.758055	0.750449	0.233936
	CYP21	cs5g06280.1	0.158767	0.0512456	0.0455917	0.221892	0.495042	0.656491
	CYP22	cs5g06310.1	6.1032	6.79309	5.36701	30.9918	27.5035	29.9277
	CYP23	cs5g06360.1	11.7479	12.9587	11.6682	42.0866	42.9504	45.6369
	CYP24	cs5g06380.1	0.54415	0.697118	0.679074	4.22531	2.13673	2.8711
	CYP25	cs5g08200.1	0.902638	0.629965	0.451181	0.0913919	0.151742	0.185945
	CYP26	cs5g09870.1	0.227706	0.0482814	0	0.282593	0.76641	0.38391
	CYP27	cs5g12160.1	5.0007	2.95487	3.91005	0.122873	0.103132	0.166149
	CYP28	cs5g23090.1	4.02072	4.90427	5.67916	43.7857	40.4817	43.9621
	CYP29	cs5g25060.1	0.0494635	0	0.0276951	0.17793	0.185316	0.210456
	CYP30	cs5g27580.1	0.559169	0.616801	0.435556	4.62194	3.11039	3.74861
	CYP31	cs5g28550.1	0.181411	0.15283	0.272899	1.053	0.834082	1.09139
	CYP32	cs6g10500.1	0.775754	0.879247	0.700367	3.48527	3.45137	3.31989
	CYP33	cs6g15620.1	1.50135	2.15055	1.80408	0.481507	0.231104	0.37442
	CYP34	cs6g18720.1	2.88927	2.65009	2.99487	11.0483	10.2481	11.3535
	CYP35	cs7g10680.1	0.161105	0.0814679	0.255654	0.89425	0.701377	0.648282
	CYP36	cs7g11300.1	0.647718	0.803828	0.635607	0.235434	0.117972	0.0317427
	CYP37	cs7g13930.1	5.70766	4.84165	5.63936	17.8452	16.2959	17.3357
	CYP38	cs7g15500.1	0.775939	0.669068	1.05863	0.221839	0.246923	0.150903
	CYP39	cs7g18890.1	0.0459674	0.0588782	0.105052	0.680234	0.49719	0.69633
	CYP40	cs7g27010.1	1.74682	1.4095	1.51704	5.56724	5.70822	5.40574
	CYP41	cs7g29860.1	8.30757	6.92768	7.97862	42.7914	42.9872	41.078
	CYP42	cs7g29920.1	12.615	12.2277	13.4185	82.0137	74.1753	82.4151
	CYP43	cs8g09720.1	30.5824	32.1446	33.2227	138.861	133.488	138.869
	CYP44	cs8g09780.1	0.118299	0	0.0444377	6.49394	6.5101	6.25774
	CYP45	cs8g18780.1	7.31961	7.93119	8.13654	1.2246	0.959479	1.14588
	CYP46	cs8g20910.1	0.21227	0.272203	0.121079	0	0.11055	0
	CYP47	cs9g17460.1	1.01653	1.24577	1.38732	0.374675	0.368218	0.127636
	CYP48	orange1.1t00504.1	19.6121	13.3215	18.6232	0.208186	0.131245	0.70772
	CYP49	orange1.1t00542.1	1.1987	1.08167	1.07698	8.83525	8.23372	8.44736
	CYP50	orange1.1t01327.1	4.68232	5.67589	4.25808	0	0.346091	0.168441
	CYP51	orange1.1t02079.1	0.482328	0.174849	0.391379	1.38704	0.844127	0.944148
	CYP52	orange1.1t02087.1	0.0641186	0	0.14549	0.470716	0.0981055	0.240174
	CYP53	orange1.1t02775.1	19.2247	19.7127	20.0398	83.8375	75.4527	79.7095
	CYP54	orange1.1t02780.1	6.90684	7.42583	8.12761	27.054	25.1357	24.35
	CYP55	orange1.1t02873.1	10.0037	9.70939	8.35976	0.283797	0.11889	0.0972247
	CYP56	orange1.1t03164.1	9.18493	10.1915	7.59285	28.9639	29.6491	31.4762
	CYP57	orange1.1t03357.1	1.73372	1.57565	1.81824	0.220978	0.0615112	0.349423
	CYP58	orange1.1t03997.1	0.478037	0.32958	0.392367	1.03212	0.860313	0.808268
	CYP59	orange1.1t03998.1	8.76567	8.75767	9.57561	28.7159	30.4106	31.8476
	CYP60	orange1.1t04132.1	48.171	47.2021	48.7965	202.482	199.372	198.2
	CYP61	orange1.1t04133.1	10.4158	11.6033	12.0951	46.0403	44.9097	44.6033
	CYP62	orange1.1t04139.1	235.109	232.125	230.308	940.788	953.548	931.13
	CYP63	orange1.1t04984.1	3.26436	3.5845	3.22211	13.7987	11.3296	11.6598
	CYP64	orange1.1t04996.1	10.127	14.0771	13.6444	40.7128	46.7802	46.5814
	CYP65	orange1.1t05263.1	0	0	0	0.119686	0	0
	CYP66	orange1.1t05263.1	0	0	0	0.119686	0	0
terpene compounds	C4	Sabinene	1300.85	898.79	1099.82	853.94	771.98	935.9
	C16	cis-β-Terpineol	2.32	2.15	2.49	0	0	0
	C21	linalool	206.68	174.46	238.9	446	396.71	495.29
	C24	α-Terpineol	34.34	31.02	37.66	21.36	18.15	24.57
	C28	8-Hydroxylinalool	0	0	0	46.16	36.32	56
	C39	Nerolidol	13.56	12.21	14.91	135.47	114.06	156.88
	C40	Farnesol	33.9	31.66	36.14	112.27	93.11	131.43
	C21	linalool	206.68	174.46	238.9	446	396.71	495.29
	C28	8-Hydroxylinalool	0	0	0	46.16	36.32	56
	C39	Nerolidol	13.56	12.21	14.91	135.47	114.06	156.88
	C40	Farnesol	33.9	31.66	36.14	112.27	93.11	131.43
