# Supplementary material for: Transcriptomic and metabolomic analyses provide insight into the volatile compounds of citrus leaves and flowers
Source: BMC Plant Biol. 2020 Jan 6;20:7. doi: 10.1186/s12870-019-2222-z (PMC6945444; doi:10.1186/s12870-019-2222-z)
Supplement: Supplementary file 21 — Additional file 21: Table S12. Primers used in the cloning of STPS and construction of expression vectors. [file 12870_2019_2222_MOESM21_ESM.xls]

## Sheet: Table S12
Table S12: Primers used in the cloning of STPS and construction of expression vectors.
Abb.	Primer name	Sequence (5’ to 3’)
For gene cloning
STPS	STPS-F	ATGTCTTCTTGCATTAATCCCTCA
STPS	STPS-R	TCAGCCTTTGGTGCCAGGAGA
For protein expression constructs
STPS	STPS-fl-F	GCGGATCCATGTCTTCTTGCATTAATCCCTCA
STPS	STPS-fl-R	CCGCTCGAGTCAGCCTTTGGTGCCAGGAGA
STPS	STPS-tr-F	CGGGATCCAGGAGATCAGCAAACTACCAACCT
STPS	STPS-tr-R	CCGCTCGAGTCAGCCTTTGGTGCCAGGAGAT
qRT-PCR analysis
AACT1	Cs2g01620-F	AGCTGTAATGCTTGCTGCAC
AACT1	Cs2g01620-R	TGTCCCAGTCGAATCCCTT
AACT2	Cs2g19180-F	AGGGGTCTCGACTTGGACAT
AACT2	Cs2g19180-R	TCAGCACAAGTTCCCATGCT
HMGS1	Cs9g16610-F	TTGGCAGCGAGACTGTCATT
HMGS1	Cs9g16610-R	GCTGCAGTTCCTCCATAGCA
HMGS2	Cs5g10140-F	AATGCCTGCTACGGAGGAAC
HMGS2	Cs5g10140-R	CTGCATAAACCGCACTGTCG
HMGR1	Cs8g01160-F	AGATGCCGGTCGGTTATGTC
HMGR1	Cs8g01160-R	TACAACCCCTGTTCGCACTC
HMGR2	Cs3g27760-F	GCTGTTCTTTTCCGTTGCGT
HMGR2	Cs3g27760-R	CAATGAGCGAGACAATGGCG
MVK	Cs3g13610-F	TTGCTGTCCGCAACAGTAGT
MVK	Cs3g13610-R	AACCTCAACACCTGTCCCAC
PMK	Cs3g08820-F	GCAGCAATGTGACCAAAGCA
PMK	Cs3g08820-R	GTGGTCCGTGGATCACAACT
MDD	Cs7g20540-F	GTTGCCGTCAGTCCTAGCTT
MDD	Cs7g20540-R	TCACAAGCACGACTCCGAAT
FPPS1	Cs4g08260-F	GAAAGCTGAACCGAGGGCTA
FPPS1	Cs4g08260-R	CCATTCGATGCACCAGCCTA
FPPS2	Cs2g08230-F	CACCAGAGCAGCTCCGTAAT
FPPS2	Cs2g08230-R	GGCAACCTCAGCAACTACCAT
FPPS3	Cs6g17490-F	ATGAGACAGTGCAGTTGCGA
FPPS3	Cs6g17490-R	ACACAAACAGGACGAACGC
DXS1	Cs1g20530-F	GTATCAAAGCGGGTGGGCA
DXS1	Cs1g20530-R	CCTGATGGCCAACATCCCAT
DXS2	Cs9g05150-F	CGGTCCTGTTGATGGTCACA
DXS2	Cs9g05150-R	TCCGCAGCCTTTTCAGCATA
DXR	Cs5g05440-F	ACGGCGACGTTTGGTAGAAT
DXR	Cs5g05440-R	CCAGTTGACCCAAGCACTGA
MCT	Cs3g01420-F	CACGCATGGTTGAAGTGAAGG
MCT	Cs3g01420-R	TCCTTCCCCGGAAGTGAGAA
CMK	Cs2g28970-F	TAATTGCAGCTGGTCGTGGA
CMK	Cs2g28970-R	GAGGGTCTGGGGAACCGATA
MCS	Cs5g03050-F	ACGTGGCCGCTCAATCATA
MCS	Cs5g03050-R	CAGCGACGTTGACTGTGTTG
HDS	Cs8g16700-F	GCAGAGTACAGGCAGCTAGG
HDS	Cs8g16700-R	TCCTACATTGGAACCGGCAC
HDR	Cs5g28200-F	GGTCCCGGAAACAAAATGGC
HDR	Cs5g28200-R	TACCGATTGTGATCTGGCCG
IDI	Cs6g02690-F	GCCGCCTCATGTTTGAAGAC
IDI	Cs6g02690-R	GCTGAAGGCTCTGTGTAGCA
GPPS1	Cs8g02140-F	CGGTGTTAGCCAAGGGAACT
GPPS1	Cs8g02140-R	ACCATTTCAAGAGCGCAAGC
GPPS2	Cs6g17500-F	GGCTAGTGGCGGGAGAATTT
GPPS2	Cs6g17500-R	GCCGTTTTGTGCACATGGAT
GGPPS	Cs1g23670-F	ATGCCAGCTGCATGCTCTAT
GGPPS	Cs1g23670-R	TCTTCGCCGTAGATCGTGTG
